# Supplementary material for: Phytoplasma SAP11 effector destabilization of TCP transcription factors differentially impact development and defence of Arabidopsis versus maize
Source: PLoS Pathog. 2019 Sep 26;15(9):e1008035. doi: 10.1371/journal.ppat.1008035 (PMC6802841; doi:10.1371/journal.ppat.1008035)
Supplement: S1 Table — +Mq indicates samples from M. quadrilineatus exposed plants. (XLSX) [file ppat.1008035.s014.xlsx]

## Sheet: Table S1
S1 Table: Alignment to SAP11 transgene, M. quadrilineatus transcriptome and A. thaliana genome of RNA-seq data shown in Fig. 3. +Mq indicates samples from M. quadrilineatus exposed plants.
		A. thaliana		SAP11 transgene		M. quadrilineatus
		Read mapping	Percentage	Read mapping		Read mapping
Sample	Total reads			aywb	mbsp	male	female
35S::SAP11MBSP #1	10112941	9863151	97.53	0	3051	0	0
35S::SAP11MBSP #2	13367651	13062869	97.72	1	2145	0	0
35S::SAP11MBSP #3	10652364	9891785	92.86	0	1812	0	0
35S::SAP11MBSP #4	13367651	13062869	97.72	0	1972	0	0
Col-0 #1	24227962	22255806	91.86	0	0	0	0
Col-0 #2	21987621	21044352	95.71	0	2	0	0
Col-0 #3	12231802	11962702	97.8	0	2	0	0
Col-0 #4	13544248	13219186	97.6	0	1	0	0
35S::SAP11AYWB #1	11805527	11541083	97.76	122	1	0	0
35S::SAP11AYWB #2	11273218	10856109	96.3	168	2	0	0
35S::SAP11AYWB #3	12686613	12416388	97.87	111	1	0	0
35S::SAP11AYWB #4	23234808	22660908	97.53	251	2	0	0
35S::SAP11MBSP #1 +Mq	12453344	12372397	99.35	0	2255	65	74
35S::SAP11MBSP #2 +Mq	14001922	13793293	98.51	0	2937	73009	77901
35S::SAP11MBSP #3 +Mq	13404789	13258677	98.91	0	2676	28147	30151
35S::SAP11MBSP #4 +Mq	13919902	13825247	99.32	0	2615	405	423
Col-0 #1 +Mq	14528487	14418070	99.24	0	10	25705	26902
Col-0 #3 +Mq	13088151	12781888	97.66	0	0	144778	154938
Col-0 #4 +Mq	13857370	13732654	99.1	0	0	38080	40654
35S::SAP11AYWB #1 +Mq	13346888	13228101	99.11	194	1	12212	12821
35S::SAP11AYWB #2 +Mq	13307580	13181158	99.05	91	0	186	184
35S::SAP11AYWB #3 +Mq	12439020	12308410	98.95	273	0	31339	33287
35S::SAP11AYWB #4 +Mq	13465784	13372870	99.31	139	1	301	312
