# Supplementary material for: Phytoplasma SAP11 effector destabilization of TCP transcription factors differentially impact development and defence of Arabidopsis versus maize
Source: PLoS Pathog. 2019 Sep 26;15(9):e1008035. doi: 10.1371/journal.ppat.1008035 (PMC6802841; doi:10.1371/journal.ppat.1008035)
Supplement: S2 Table — The genes are ordered according to the heat map in Fig 3E. Genes potentially involved in plant defense response are highlighted in yellow and annotations of these genes are listed in S3 Table. +Mq indicates samples from M. quadrilineatus exposed plants. (XLSX) [file ppat.1008035.s015.xlsx]

## Sheet: Table S2
S2 Table: List of differentially expressed genes and expression values in RNA-seq experiment of 6 treatments. The genes are ordered according to the heat map in Fig 3E. Genes potentially involved in plant defense response are highlighted in yellow and annotations of these genes are listed in S3 Table. +Mq indicates samples from M. quadrilineatus exposed plants.
		Col-0			35S::SAP11MBSP1				35S::SAP11AYWB7				35S::SAP11AYWB7				35S::SAP11MBSP1				Col-0
gene	group	#1 +Mq	#3 +Mq	#4 +Mq	#1 +Mq	#2 +Mq	#3 +Mq	#4 +Mq	#1 +Mq	#2 +Mq	#3 +Mq	#4 +Mq	#1	#2	#3	#4	#1	#2	#3	#4	#1	#2	#3	#4
AT1G02952	1	4.69919	4.97915	5.28535	5.58848	5.37214	4.87595	5.66086	6.04864	5.8092	6.28098	6.35612	5.65987	4.96162	6.27872	4.884	4.4177	4.41795	4.37114	4.6014	4.32985	5.84468	6.03537	5.71757
AT1G30282	1	3.85318	5.0545	5.99252	5.96211	5.81778	5.60995	5.35266	7.46354	6.73736	7.59714	7.08444	7.27211	5.62831	8.17875	6.38765	6.01185	5.9622	5.04198	4.8932	6.47149	7.48177	8.02239	7.39783
AT1G33240	1	3.27378	3.52708	4.52106	4.03218	4.51825	4.51031	3.88013	5.29417	5.48846	5.4112	5.51186	5.15993	5.06433	5.46178	5.25152	4.72976	5.2096	4.31213	4.72561	4.77172	5.65267	5.93732	5.4385
AT1G68110	1	3.10901	3.52708	3.29194	3.33852	3.52215	4.00761	4.05306	4.91587	4.54654	4.04369	4.84928	3.93038	4.59827	4.12331	4.30477	4.52984	4.75485	3.80183	3.83195	3.52769	4.14429	4.6094	3.71461
AT1G68568	1	5.67014	6.16594	6.0123	5.58848	5.88018	6.34114	5.9961	7.18703	7.04407	6.91059	6.88407	6.53354	7.26554	6.83608	6.85128	6.59097	6.98913	5.97038	5.76678	6.58127	6.28023	6.91201	6.58431
AT1G68945	1	4.92185	5.01733	5.8893	5.19758	5.61233	5.76488	5.28865	6.44447	6.54762	7.17745	7.18478	5.82993	5.37421	6.56045	5.60717	5.60146	6.03651	6.52841	6.95218	6.14334	6.25796	6.88603	6.17
AT3G22200	1	5.43346	5.66923	5.6574	5.72419	5.34276	5.16515	5.66086	6.44447	6.38247	6.39485	6.70632	5.56657	5.37421	6.40882	5.72777	5.97379	6.19625	5.75166	7.23336	6.2985	5.84468	6.56431	6.20647
AT4G08100	1	3.54141	3.26158	4.05057	3.33852	4.00051	3.59663	3.96954	5.29417	5.64324	6.17865	5.4804	5.20213	4.73028	5.68458	4.884	3.64273	3.59231	3.37443	3.70919	5.01829	5.01465	5.34915	5.90715
AT4G10920	1	2.90893	3.52708	4.91292	4.03218	4.07752	3.46726	4.1315	5.43443	4.93522	6.77711	5.54264	5.93301	5.29239	5.68458	5.75639	4.98405	4.56282	4.11749	5.48547	4.65935	4.78102	5.38698	5.00952
AT5G10600	1	5.04014	5.0907	6.26387	5.58848	5.99737	5.99073	5.55636	7.00935	6.99918	6.91059	7.26031	6.73187	6.40433	7.72403	6.25395	6.34537	6.10716	5.85524	5.30121	6.26126	6.56036	7.25406	6.36004
AT5G44180	1	3.10901	3.0982	1.97725	2.95699	3.09448	2.94388	3.56474	5.17902	4.48081	4.66191	5.16056	4.29785	6.56855	5.59333	5.63829	4.35793	5.16577	3.60763	4.3128	3.99135	3.92247	3.83824	3.46864
AT5G45030	1	5.80856	5.76123	7.10171	6.61883	6.38878	5.88226	6.12918	7.30044	7.21083	7.58921	7.39206	7.36685	6.30426	7.84694	7.03694	6.04891	5.58628	5.63997	6.30431	6.31677	6.91326	7.18121	6.70379
AT5G52110	1	6.64915	6.30959	7.29923	6.5183	6.78542	6.64924	6.97051	7.70919	7.80029	7.92179	7.78618	7.24242	6.93228	7.55801	7.03694	7.38875	6.81759	6.86157	6.58651	7.43349	7.66178	7.98009	7.62316
AT5G66558	1	5.6457	5.96824	6.96671	6.65985	6.75255	7.16527	7.02019	7.48768	7.51969	7.71124	8.08503	7.64153	7.24413	7.68061	7.43956	7.55851	7.21863	6.90068	6.52098	6.86782	7.55649	7.89806	7.71442
AT1G03410	2	5.37505	4.85792	5.77805	6.10787	5.81778	5.63697	6.01588	6.61513	6.17575	6.28098	6.11241	6.84159	6.10444	6.86224	5.83896	6.08505	5.71283	5.8147	5.37781	7.04238	6.98269	7.37098	6.67809
AT1G06670	2	3.10901	3.40241	3.43562	3.94068	4.21905	4.31762	4.1315	4.76302	4.93522	5.25795	5.3117	4.29785	4.79183	4.12331	4.03883	4.35793	4.75485	4.11749	4.3128	3.99135	4.49974	4.39853	4.57096
AT1G32120	2	4.65001	4.72509	5.6574	5.27069	5.37214	5.49644	4.68431	6.34206	6.25441	5.99804	6.82308	6.93118	6.55121	7.11159	6.23379	6.17158	6.03651	5.32959	5.30121	6.33481	6.57843	6.74864	6.17
AT1G49720	2	4.31057	3.83662	3.96712	4.4772	4.07752	4.17177	4.1315	4.70808	5.07343	5.08602	4.84928	4.97723	4.59827	5.2383	5.2105	4.94477	5.0738	4.72486	4.46478	5.10591	5.50859	5.14314	5.20433
AT1G53233	2	8.18841	8.26933	8.66926	8.62085	8.89748	8.45878	8.61626	9.73206	9.49146	9.55507	9.46	10.1405	10.4179	10.5183	10.5253	9.58411	9.6062	9.16222	8.08138	10.327	10.2541	10.1937	10.1806
AT1G72270	2	2.90893	2.63512	3.56271	3.61726	3.8309	3.32089	3.29367	3.88404	3.89862	4.72257	4.3788	5.50079	3.99672	5.87723	4.59275	5.35625	4.75485	4.04559	4.39094	4.97234	5.16738	5.00332	5.12961
AT1G78000	2	6.27375	5.6209	5.8893	6.27582	6.5506	6.14882	6.70476	7.93081	7.3779	7.46458	7.34079	6.81494	7.51829	6.27872	7.05998	6.12029	6.59033	7.00308	7.04826	6.73845	7.85177	6.62842	6.94917
AT2G19570	2	4.17524	4.41336	5.3177	5.53036	5.88018	5.83646	5.4139	6.1733	5.64324	6.15728	5.16056	6.02916	5.45156	5.68458	5.83896	5.23198	5.77213	5.04198	5.30121	5.54103	6.21237	5.68855	6.05464
AT2G34180	2	3.10901	3.52708	4.62997	4.4772	4.62157	4.2467	4.20548	5.09667	4.83485	5.87237	4.44728	6.37821	5.20554	6.40882	5.94213	5.55051	5.29338	4.72486	4.04621	5.18838	5.50859	6.01148	5.16746
AT2G44140	2	6.96633	8.93466	7.4941	7.7568	7.81082	8.19083	8.7429	9.7438	10.2678	10.1289	10.0403	9.51853	9.41776	8.63801	8.90981	8.92356	8.64249	8.14963	8.62743	9.17522	9.41904	9.72631	9.34308
AT2G46572	2	3.65462	4.15662	4.05057	4.65438	4.76327	4.56889	4.20548	4.91587	4.6692	4.38813	5.03552	5.65987	5.01391	5.56156	5.1247	4.68244	4.69377	4.37114	4.72561	4.92483	5.58245	5.52896	5.40732
AT3G08660	2	4.69919	4.89951	5.46922	5.40646	5.48393	5.63697	5.15122	6.37701	6.54762	6.73452	6.33878	7.63394	7.14365	7.13323	7.49976	5.99295	6.19625	6.20771	6.28469	6.64043	6.79471	6.62842	6.74151
AT3G22121	2	8.07017	8.50263	9.77552	9.1974	9.63549	9.39236	9.09994	10.2416	10.0719	10.8394	10.2422	12.054	12.2205	12.3972	12.1812	11.2202	11.2819	10.4345	10.0221	11.8156	12.2695	12.091	11.6989
AT3G62940	2	3.27378	3.52708	4.33934	4.19773	4.07752	4.2467	4.20548	5.13844	5.02886	4.59844	4.99124	4.92757	4.73028	5.46178	4.884	4.63344	5.0738	4.37114	4.3128	4.59952	4.57565	4.47252	5.4385
AT4G26090	2	5.7639	6.09716	6.60029	7.05773	7.06958	6.99919	6.97051	7.38	7.32434	7.49038	7.23245	7.84609	8.26118	7.37944	8.00592	7.41729	7.39794	7.18831	6.60243	7.41668	7.25373	7.21288	7.64321
AT4G26542	2	8.0518	7.95258	8.87967	8.63461	8.66144	8.83715	8.8262	9.74714	9.35128	9.43625	9.57717	9.52265	9.71855	9.61036	9.76075	9.42112	9.97744	8.572	8.72506	9.81744	9.84492	10.2042	10.2267
AT4G26600	2	1.97725	1.97725	3.56271	3.33852	3.09448	3.15077	3.29367	4.07731	4.09296	4.83644	4.14938	5.8824	3.88278	5.74233	4.45641	4.29537	4.2556	3.49704	4.66491	4.1715	5.84468	4.79207	5.40732
AT4G37300	2	4.69919	4.47053	4.73086	5.15955	5.25077	4.51031	5.50108	5.43443	5.4215	6.11356	5.4804	6.07491	5.33389	5.95245	5.83896	5.85316	6.10716	5.77298	5.82242	5.84874	6.44692	6.17089	5.71757
AT4G37310	2	4.17524	4.7708	4.82487	4.90683	5.15237	4.17177	5.07712	5.36604	5.55241	5.99804	5.4804	6.20402	6.05598	6.56045	6.29344	5.91475	5.93654	5.61654	5.64855	5.7975	5.93181	5.49477	5.95086
AT5G27330	2	4.24463	4.47053	5.60612	5.87164	5.97849	5.7402	6.42359	6.5089	6.19583	7.15611	6.59393	8.89961	8.687	8.9344	8.63877	8.25981	7.43492	7.26523	6.52098	6.99786	7.70348	7.79723	7.48928
AT5G38870	2	5.48957	6.00627	6.47785	6.56225	6.75255	6.32468	5.82712	7.20656	7.62681	7.9281	7.37517	9.72746	9.80876	9.75512	9.71072	8.29098	8.2394	7.62173	7.0827	9.68166	9.37586	9.82861	9.48679
AT5G58570	2	4.43342	5.16043	4.52106	5.3402	5.42913	5.81299	5.44356	5.49968	5.83508	5.84586	5.68728	5.46672	5.33389	5.06688	5.5095	5.65065	5.48339	6.20771	5.48547	5.50946	6.04029	5.18682	5.55677
AT1G78480	3	3.27378	3.26158	3.56271	4.34475	3.8309	4.00761	4.20548	4.76302	4.72665	4.59844	4.89822	5.07155	4.52717	5.11173	5.81197	4.94477	4.2556	3.60763	4.14123	4.65935	3.49121	4.23705	4.00936
AT2G26692	3	6.67342	7.06118	7.25025	7.6388	7.49728	8.2222	7.46965	8.47645	8.51701	8.60777	8.43781	8.84473	8.91397	8.60357	8.77718	8.0841	7.93189	7.56202	7.79348	6.90447	7.40296	7.74043	7.58221
AT2G34490	3	3.94164	3.52708	3.8778	3.61726	4.1502	4.09228	4.82793	5.29417	5.07343	4.59844	4.9455	4.82261	5.62831	4.64426	4.65613	4.29537	3.59231	4.18561	4.14123	4.08456	3.07119	3.42242	3.5981
AT3G52230	3	3.85318	4.22561	4.33934	5.30587	4.62157	4.67902	4.63291	4.76302	5.15853	5.13101	5.4804	5.24309	4.73028	5.11173	5.2105	4.72976	4.49232	4.48193	4.53481	4.40248	4.49974	3.83824	4.17362
AT4G38770	3	5.07745	4.72509	5.28535	5.58848	5.63667	5.04843	5.11465	6.39418	6.13475	6.06846	6.71977	6.26447	6.89154	5.68458	6.06143	5.6982	5.5528	5.59272	5.08927	5.74436	5.39006	5.09807	5.74269
AT5G49660	3	3.65462	3.92448	3.78159	4.7087	4.40644	4.73095	4.87268	4.65086	5.02886	4.38813	5.16056	4.03247	4.73028	4.81814	5.03332	5.35625	5.29338	4.53409	5.37781	4.40248	4.03816	3.95019	4.62716
AT1G54410	4	7.2013	6.8584	6.77217	7.37735	7.46386	7.29743	7.17735	8.54706	7.58946	8.13303	8.29255	2.71372	1.97725	3.22486	2.71631	1.97725	2.72929	3.07557	3.01575	3.52769	2.75981	1.97725	3.46864
AT1G67090	4	4.54601	4.08379	4.73086	4.76095	4.40644	5.202	4.63291	5.53122	5.27727	5.58206	5.3117	3.81929	3.61757	3.00603	3.82514	3.92819	3.25269	2.62143	3.83195	3.19993	3.3023	3.241	3.15189
AT2G33830	4	5.40456	4.22561	5.03537	4.90683	4.89179	4.87595	5.28865	6.39418	5.67228	6.4833	5.79327	3.22727	1.97725	1.97725	1.97725	3.40529	1.97725	2.88099	3.01575	2.69699	2.75981	1.97725	2.66771
AT2G34420	4	6.30518	6.14905	6.92569	6.2581	6.05255	5.85954	6.34768	8.85602	7.0876	7.6742	7.11528	4.21521	3.75739	3.22486	3.70274	3.92819	3.59231	3.70865	3.94361	3.78143	3.3023	3.71515	3.15189
AT2G45990	4	5.1138	4.81504	4.40267	5.46976	5.25077	5.71508	4.95807	6.1733	5.88546	6.04537	6.07095	4.82261	5.29239	5.1552	5.4754	4.8198	4.56282	5.30038	5.26129	5.18838	5.21481	4.79207	4.57096
AT2G47170	4	5.48957	5.49237	4.68134	5.46976	4.62157	5.52568	4.46599	6.15326	6.96457	6.09119	7.12542	4.4492	5.81499	3.69404	4.13361	4.35793	4.16632	5.11116	4.99467	3.89078	3.49121	2.72213	3.71461
AT3G23070	4	5.62084	5.0545	5.28535	5.58848	5.63667	5.58241	5.89285	6.13294	6.23515	6.13559	6.35612	4.58529	5.06433	3.9269	4.93557	4.98405	5.82906	5.75166	5.90201	5.18838	5.30515	5.18682	5.20433
AT3G50430	4	6.76659	6.90933	6.72512	6.5183	6.78542	6.91387	6.65527	8.39372	7.91945	8.06027	8.21403	7.33908	7.37792	7.33345	7.11602	6.73411	6.37851	7.32394	7.28356	6.80459	6.25796	6.67468	6.5704
AT3G61470	4	5.04014	4.72509	5.55293	5.03888	4.57089	4.82928	4.5795	6.23179	6.02678	5.97377	5.89194	1.97725	1.97725	2.71224	3.01161	1.97725	1.97725	2.62143	2.71933	2.69699	1.97725	1.97725	1.97725
AT5G13130	4	3.65462	2.89989	4.27285	4.65438	4.85026	4.51031	4.40545	5.05361	4.83485	5.44705	5.4804	3.22727	3.27336	4.76258	3.70274	3.53018	4.2556	4.31213	3.01575	3.52769	2.75981	3.83824	3.5981
AT5G14550	4	6.64915	6.44017	6.26387	7.32736	7.38032	6.32468	7.29503	7.66047	7.84535	7.20888	7.47364	6.43187	6.42353	6.31711	6.96552	7.26071	7.21863	7.40774	8.00567	7.16824	5.81442	6.29471	7.30018
AT1G01300	5	7.92632	6.73956	7.18225	6.41021	6.14004	6.01147	6.05465	5.93577	6.00418	6.72004	6.15271	6.67371	6.53365	6.33593	6.06143	5.55051	5.48339	5.11116	5.08927	5.54103	5.93181	5.93732	6.13257
AT2G45685	5	7.64308	6.89929	7.00659	6.2581	6.5506	6.96778	6.52355	5.8386	6.23515	6.37649	6.54941	6.14092	6.53365	6.25913	6.1926	6.56566	6.28012	6.17612	6.34277	6.62587	7.13681	6.89908	6.72905
AT4G10690	5	5.28265	4.47053	5.21833	4.11759	4.34685	3.15077	3.88013	3.37102	2.98962	3.70698	3.97055	3.56122	3.99672	4.12331	3.23151	3.64273	3.25269	4.04559	3.23644	3.99135	4.84321	4.23705	5.58486
AT4G15150	5	7.10652	5.54519	5.25224	5.2346	4.07752	4.17177	3.43751	4.32203	3.78892	3.94118	3.64323	4.76699	5.06433	4.58105	4.77475	4.98405	3.85435	5.07699	3.83195	4.1715	5.01465	4.32023	3.91862
AT5G49100	5	5.69416	5.29033	5.46922	5.30587	4.76327	4.67902	5.15122	4.52871	4.6692	4.83644	4.57465	5.24309	5.24963	5.97667	4.93557	5.26408	5.2096	4.81118	5.08927	5.14775	4.57565	5.14314	4.83147
AT1G18710	6	5.62084	5.889	6.0123	5.2346	4.76327	5.52568	4.5795	3.52199	5.07343	3.70698	4.69114	3.81929	4.19812	4.29391	4.13361	4.35793	4.75485	4.9692	4.78375	5.14775	3.49121	5.14314	4.83147
AT1G25550	6	6.41008	5.38047	5.03537	5.53036	5.25077	5.34046	5.4139	4.76302	4.60924	4.46192	4.30664	4.29785	3.61757	4.51477	4.52629	4.52984	4.81334	5.27055	5.51962	4.97234	5.01465	4.84797	4.78315
AT1G30835	6	5.37505	5.57087	5.3177	5.08026	4.4635	4.62506	4.40545	4.32203	4.48081	4.31006	4.84928	3.69719	3.27336	4.02886	3.82514	3.74548	3.59231	4.18561	4.39094	4.47139	4.33381	4.23705	4.68114
AT1G60990	6	6.01309	6.23157	5.57978	5.58848	5.21872	5.58241	5.7345	4.46327	4.93522	4.46192	5.12011	4.29785	4.19812	4.37163	3.23151	5.02226	4.92342	5.24008	5.76678	5.54103	5.39006	5.56234	5.20433
AT1G61415	6	6.35108	6.19913	5.8893	6.24016	5.85968	7.01975	6.2172	5.6508	5.19923	4.83644	4.84928	5.20213	5.20554	4.51477	5.16825	5.35625	5.37247	5.91397	4.72561	5.14775	5.43068	5.34915	4.78315
AT1G69890	6	8.5211	8.2418	7.58246	8.04148	7.52995	7.67323	7.70649	7.02043	6.79104	6.73452	6.47201	6.89347	6.65229	6.47819	7.12697	7.03983	6.78928	7.13191	6.87567	7.47467	7.00955	6.644	6.95987
AT1G75440	6	6.39555	5.90922	5.38027	5.27069	3.91856	4.96485	4.52393	3.77499	4.7818	4.13862	4.69114	1.97725	3.45875	2.71224	3.01161	3.40529	3.25269	4.6796	4.14123	3.66133	3.79506	3.95019	3.46864
AT3G01980	6	6.63686	6.3247	5.07392	5.08026	5.18594	6.23944	5.18685	4.32203	5.27727	4.31006	4.06306	4.03247	5.41341	3.55826	3.56641	4.47493	5.2096	5.30038	3.94361	4.65935	4.84321	4.14828	4.09409
AT3G24518	6	10.9425	10.1871	9.25327	11.0311	10.9239	10.4723	10.183	9.32424	9.32426	8.74979	9.19977	8.81145	8.57148	9.37198	9.34888	9.67993	9.27775	8.95044	9.09742	9.05554	7.59245	8.26318	8.57376
AT3G28930	6	6.93658	8.37448	6.85098	7.16602	6.94908	6.49611	5.80452	6.13294	5.95787	5.48203	5.84346	4.4492	6.82095	4.70469	5.66874	6.45973	6.85903	6.8416	5.1779	5.68917	5.58245	4.47252	5.12961
AT3G46220	6	4.92185	6.65849	4.62997	4.34475	4.4635	3.91693	3.96954	2.98119	3.53431	3.01434	2.97353	3.22727	3.61757	2.71224	3.23151	3.74548	4.75485	4.04559	4.04621	2.98509	2.75981	3.01958	3.15189
AT3G57710	6	6.96633	6.52106	5.68236	5.91759	6.05255	6.97833	6.332	5.25682	5.02886	4.59844	4.63413	3.69719	4.73028	3.81596	4.38273	5.38568	4.86947	5.38627	4.94486	5.18838	5.84468	4.84797	4.96709
AT4G15490	6	5.91448	6.23157	5.84584	5.15955	4.85026	5.68952	5.35266	3.98434	4.60924	3.4154	4.57465	4.21521	3.99672	3.9269	4.03883	4.58262	4.81334	5.00606	4.78375	4.92483	4.71591	5.31028	4.68114
AT4G21960	6	7.2013	7.31639	7.50805	6.99504	7.32926	6.48134	7.18609	6.25076	6.50004	6.31995	6.48783	6.48361	6.74673	6.00049	5.9668	6.95473	6.60665	6.77999	6.67951	7.09616	6.32375	6.80518	7.03264
AT4G25490	6	5.46179	4.9399	5.18359	4.99623	5.31276	4.73095	5.15122	4.07731	4.18016	4.46192	3.76231	4.21521	4.10132	4.58105	4.22196	4.63344	4.07051	3.49704	4.04621	4.71667	4.03816	4.79207	4.00936
AT4G38545	6	10.345	10.113	9.0079	9.27194	9.22916	10.2116	9.33386	8.46839	8.59821	7.7756	7.99949	7.78566	8.69884	6.80943	8.37984	8.14934	8.49273	9.17622	8.04693	8.70055	9.1563	7.59581	8.24701
AT5G40350	6	6.22527	6.55987	5.55293	5.61668	3.8309	5.60995	3.67931	2.98119	3.66842	2.7183	3.87077	1.97725	3.61757	3.00603	3.56641	4.4177	4.16632	4.53409	1.97725	3.19993	1.97725	2.72213	1.97725
AT5G47560	6	6.27375	6.44017	5.86774	6.0264	6.76359	6.16741	6.20002	5.00919	5.02886	4.53189	5.54264	3.93038	4.28828	4.4451	3.70274	5.99295	5.51852	5.794	6.24462	6.01485	4.90273	5.62684	5.8155
AT5G67300	6	5.69416	5.38047	3.43562	3.84204	3.52215	5.08842	3.78384	3.77499	3.66842	3.57037	3.76231	3.69719	4.28828	3.00603	3.41176	3.74548	3.25269	4.31213	3.01575	3.89078	4.14429	3.241	3.71461
AT1G03940	7	6.46675	6.71686	6.49198	7.04747	6.78542	6.94646	6.8215	5.67919	5.756	5.44705	5.63117	6.14092	6.12806	6.02392	6.08414	7.1545	6.76041	6.55319	5.90201	5.96932	6.42711	6.67468	6.43875
AT1G15125	7	5.6457	5.0545	4.46316	5.2346	4.40644	4.44909	5.07712	4.32203	3.38232	3.82962	3.64323	4.29785	4.37271	4.4451	5.1247	4.77551	3.96702	5.89466	4.83955	4.59952	4.41932	3.42242	4.2486
AT1G62810	7	5.69416	5.38047	5.21833	4.95225	5.2821	4.51031	4.95807	4.70808	4.33892	4.38813	3.76231	4.4492	4.19812	3.55826	4.30477	5.05946	5.12054	5.1771	5.48547	5.10591	4.24244	4.05304	4.51235
AT1G67328	7	5.80856	5.6209	5.73101	5.87164	5.90039	6.1109	6.31615	4.86677	4.93522	4.72257	4.79854	5.77546	6.12806	4.51477	5.57535	5.76668	5.77213	6.55319	5.95271	6.47149	6.46646	6.05886	6.17
AT2G07719	7	5.14923	5.0545	4.77866	4.99623	4.4635	4.51031	4.73386	3.88404	3.20533	3.4154	3.97055	4.64857	4.66586	4.58105	5.07975	5.60146	5.48339	4.89243	5.13429	4.40248	4.03816	3.57802	4.31956
AT2G38640	7	5.31413	5.38047	5.03537	5.03888	4.57089	4.44909	4.73386	4.07731	3.38232	3.70698	3.51077	4.12704	4.45214	3.81596	4.22196	4.22973	4.2556	5.20894	4.2298	4.71667	4.71591	4.79207	4.57096
AT3G17800	7	5.74103	5.98738	4.73086	5.03888	4.62157	4.2467	4.99889	3.37102	3.78892	3.23475	3.76231	4.70905	4.96162	3.55826	3.70274	4.63344	5.12054	5.49324	6.45232	5.68917	4.95981	3.71515	5.24025
AT4G13918	7	6.94657	6.61002	6.07005	5.87164	6.14004	6.5537	7.20339	5.17902	5.61361	5.64504	5.12011	5.46672	6.08041	5.46178	5.60717	6.13759	6.63875	6.72655	5.87596	6.58127	6.64851	5.71843	6.07452
AT4G34950	7	4.54601	4.62887	5.21833	5.12046	4.85026	4.38496	4.87268	4.16405	3.38232	3.82962	3.76231	4.03247	4.59827	4.64426	4.884	4.35793	5.02544	4.9692	4.04621	4.82465	4.03816	4.54268	4.4511
AT4G37022	7	4.54601	4.5781	4.68134	4.03218	4.40644	4.2467	4.05306	3.37102	3.53431	3.82962	3.76231	4.21521	4.79183	3.69404	4.45641	5.02226	4.41795	4.48193	3.94361	4.53696	3.79506	4.39853	4.00936
AT1G04030	8	8.34748	7.49364	8.16117	8.20264	7.64178	7.51575	8.10195	6.91749	6.99918	6.85867	6.91946	7.48983	6.32484	7.88569	6.97768	7.80519	8.3403	7.92637	7.85451	8.55462	9.29364	9.36703	8.49875
AT1G22910	8	3.85318	3.52708	3.78159	3.61726	3.39781	3.32089	3.67931	1.97725	2.98962	1.97725	2.68858	3.22727	3.0468	2.71224	2.71631	4.08772	4.92342	3.96944	4.14123	5.14775	5.7519	5.31028	5.24025
AT1G60870	8	7.90601	7.41128	7.56255	7.44143	7.71748	7.33072	7.61249	6.6441	6.62359	6.56662	6.87207	7.40307	7.39745	7.19627	7.33013	7.99226	7.97018	7.86347	7.9632	8.13417	7.71168	7.94909	7.82385
AT2G01850	8	5.46179	4.72509	5.18359	4.4126	4.1502	4.2467	4.46599	3.77499	3.89862	3.23475	3.36074	5.32163	4.66586	4.02886	5.4754	5.16549	5.5528	5.04198	5.73813	5.44413	5.58245	5.05149	5.469
AT2G15810	8	5.18378	4.85792	5.77805	4.4126	4.4635	4.51031	4.87268	1.97725	3.66842	3.82962	4.23035	3.56122	3.45875	3.81596	3.01161	5.23198	6.33996	4.81118	4.39094	6.12271	5.68652	4.14828	6.22437
AT2G23770	8	5.18378	5.22688	5.95212	4.95225	5.18594	4.09228	5.47261	3.52199	3.89862	4.59844	4.14938	4.51895	3.61757	4.29391	4.30477	5.16549	5.51852	4.93134	4.94486	5.30369	5.546	5.45974	5.76737
AT4G26520	8	3.85318	3.26158	5.03537	4.03218	4.1502	3.71306	4.91603	1.97725	2.70029	3.23475	3.64323	3.22727	2.74199	3.22486	3.41176	4.77551	5.33348	3.96944	4.8932	5.01829	4.71591	4.14828	4.96709
AT4G34135	8	5.34492	5.0907	5.03537	5.19758	4.67044	4.56889	4.73386	2.98119	3.38232	3.94118	3.18615	3.93038	4.19812	4.58105	5.07975	5.6982	5.37247	5.27055	4.46478	6.12271	6.56036	6.23414	5.99328
AT5G57770	8	5.46179	4.08379	5.70689	5.08026	4.57089	3.32089	4.52393	1.97725	1.97725	1.97725	2.97353	2.71372	1.97725	1.97725	1.97725	5.49766	5.68223	5.24008	6.45232	6.26126	6.74761	6.58061	5.99328
