# Supplementary material for: Phytoplasma SAP11 effector destabilization of TCP transcription factors differentially impact development and defence of Arabidopsis versus maize
Source: PLoS Pathog. 2019 Sep 26;15(9):e1008035. doi: 10.1371/journal.ppat.1008035 (PMC6802841; doi:10.1371/journal.ppat.1008035)
Supplement: S3 Table — The genes are ordered according to the heat map in Fig 3E. Genes potentially involved in plant defense response are highlighted in yellow. (XLSX) [file ppat.1008035.s016.xlsx]

## Sheet: Table S3
											S3 Table: List of differentially expressed genes with potential biological functions. The genes are ordered according to the heat map in Fig 3E. Genes potentially involved in plant defense response are highlighted in yellow.
question1: how many genes of the 96 DE, are significantly					question2: are the left 75 enriched in defense genes?					dataset	gene	clusterID	H1_col0_exp	H3_col0_exp	H4_col0_exp	D1_sap11_aywb_exp	D2_sap11_aywb_exp	D3_sap11_aywb_exp	D4_sap11_aywb_exp	E1_sap11_mbsp_exp	E2_sap11_mbsp_exp	E3_sap11_mbsp_exp	E4_sap11_mbsp_exp	H5_col0_not_exp	H6_col0_not_exp	H7_col0_not_exp	H8_col0_not_exp	D5_s11aywb7_not_exp	D6_s11aywb7_not_exp	D7_s11aywb7_not_exp	D8_s11aywb7_not_exp	E6_s11mbsp1_not_exp	E7_s11mbsp1_not_exp	E8_s11mbsp1_not_exp	E5_s11mbsp1_not_exp	BinName	description	GOTERM_BP_FAT	GOTERM_CC_FAT	GOTERM_MF_FAT	INTERPRO	KEGG_PATHWAY
different between SAP11aywb exposed Vs NONexposed?											AT1G01300	1	7.92632	6.73956	7.18225	5.93577	6.00418	6.72004	6.15271	6.41021	6.14004	6.01147	6.05465	5.54103	5.93181	5.93732	6.13257	6.67371	6.53365	6.33593	6.06143	5.55051	5.48339	5.11116	5.08927	protein_degradation_aspartate_protease	aspartyl_protease_family_protein___chr1_116943_118764_FORWARD	GO:0006508~proteolysis,	GO:0005618~cell wall,GO:0009505~plant-type cell wall,GO:0030312~external encapsulating structure,	GO:0004175~endopeptidase activity,GO:0004190~aspartic-type endopeptidase activity,GO:0008233~peptidase activity,GO:0070001~aspartic-type peptidase activity,GO:0070011~peptidase activity, acting on L-amino acid peptides,	IPR001461:Peptidase A1,IPR001969:Peptidase aspartic, active site,IPR009007:Peptidase aspartic, catalytic,
					R:NO, both in mapman and mapman+saskia						AT2G45685	1	7.64308	6.89929	7.00659	5.8386	6.23515	6.37649	6.54941	6.2581	6.5506	6.96778	6.52355	6.62587	7.13681	6.89908	6.72905	6.14092	6.53365	6.25913	6.1926	6.56566	6.28012	6.17612	6.34277	micro_RNA,_natural_antisense_etc	other_RNA___chr2_18820691_18822184_FORWARD
R:only21											AT4G10690	1	5.28265	4.47053	5.21833	3.37102	2.98962	3.70698	3.97055	4.11759	4.34685	3.15077	3.88013	3.99135	4.84321	4.23705	5.58486	3.56122	3.99672	4.12331	3.23151	3.64273	3.25269	4.04559	3.23644	DNA_synthesis_chromatin_structure	transposable_element_gene___chr4_6589132_6593688_FORWARD
					mapman defense genes						AT4G15150	1	7.10652	5.54519	5.25224	4.32203	3.78892	3.94118	3.64323	5.2346	4.07752	4.17177	3.43751	4.1715	5.01465	4.32023	3.91862	4.76699	5.06433	4.58105	4.77475	4.98405	3.85435	5.07699	3.83195	not_assigned_no_ontology_glycine_rich_proteins	glycine_rich_protein___chr4_8641672_8642278_REVERSE
21 significant	present in mapman defense map	mapman+saskia			Pearson's Chi-squared test						AT5G49100	1	5.69416	5.29033	5.46922	4.52871	4.6692	4.83644	4.57465	5.30587	4.76327	4.67902	5.15122	5.14775	4.57565	5.14314	4.83147	5.24309	5.24963	5.97667	4.93557	5.26408	5.2096	4.81118	5.08927	not_assigned_unknown	unknown_protein___chr5_19897370_19899114_REVERSE
AT1G06670					X-squared = 0.053925, df = 1, p-value = 0.8164						AT1G02952	2	4.69919	4.97915	5.28535	6.04864	5.8092	6.28098	6.35612	5.58848	5.37214	4.87595	5.66086	4.32985	5.84468	6.03537	5.71757	5.65987	4.96162	6.27872	4.884	4.4177	4.41795	4.37114	4.6014	micro_RNA,_natural_antisense_etc	other_RNA___chr1_665354_666367_FORWARD
AT1G30835											AT1G30282	2	3.85318	5.0545	5.99252	7.46354	6.73736	7.59714	7.08444	5.96211	5.81778	5.60995	5.35266	6.47149	7.48177	8.02239	7.39783	7.27211	5.62831	8.17875	6.38765	6.01185	5.9622	5.04198	4.8932	micro_RNA,_natural_antisense_etc	other_RNA___chr1_10663332_10664763_FORWARD
AT1G54410	yes	yes			mapman+saskia defense genes						AT1G33240	2	3.27378	3.52708	4.52106	5.29417	5.48846	5.4112	5.51186	4.03218	4.51825	4.51031	3.88013	4.77172	5.65267	5.93732	5.4385	5.15993	5.06433	5.46178	5.25152	4.72976	5.2096	4.31213	4.72561	RNA_regulation_of_transcription_Trihelix,_Triple_Helix_transcription_factor_family	Symbols__AT_GTL1,_AT_GTL2___AT_GTL1__GT2_LIKE_1___DNA_binding___transcription_factor___chr1_12051471_12054546_REVERSE			GO:0003677~DNA binding,GO:0003700~transcription factor activity,GO:0030528~transcription regulator activity,	IPR001005:SANT, DNA-binding,IPR017441:Protein kinase, ATP binding site,IPR017877:MYB-like,
AT1G67090					Pearson's Chi-squared test						AT1G68110	2	3.10901	3.52708	3.29194	4.91587	4.54654	4.04369	4.84928	3.33852	3.52215	4.00761	4.05306	3.52769	4.14429	4.6094	3.71461	3.93038	4.59827	4.12331	4.30477	4.52984	4.75485	3.80183	3.83195	not_assigned_no_ontology_epsin_N_terminal_homology__ENTH__domain_containing_protein	epsin_N_terminal_homology__ENTH__domain_containing_protein___clathrin_assembly_protein_related___chr1_25524718_25526150_FORWARD	GO:0006461~protein complex assembly,GO:0006897~endocytosis,GO:0006900~membrane budding,GO:0006901~vesicle coating,GO:0010324~membrane invagination,GO:0016044~membrane organization,GO:0016050~vesicle organization,GO:0016192~vesicle-mediated transport,GO:0034621~cellular macromolecular complex subunit organization,GO:0034622~cellular macromolecular complex assembly,GO:0043623~cellular protein compl…	GO:0005794~Golgi apparatus,GO:0005905~coated pit,GO:0012505~endomembrane system,GO:0016023~cytoplasmic membrane-bounded vesicle,GO:0030117~membrane coat,GO:0030118~clathrin coat,GO:0030135~coated vesicle,GO:0030136~clathrin-coated vesicle,GO:0031410~cytoplasmic vesicle,GO:0031982~vesicle,GO:0031988~membrane-bounded vesicle,GO:0048475~coated membrane,	GO:0005543~phospholipid binding,GO:0005545~phosphatidylinositol binding,GO:0008289~lipid binding,GO:0030276~clathrin binding,GO:0035091~phosphoinositide binding,	IPR008942:ENTH/VHS,IPR011417:ANTH,IPR013809:Epsin-like, N-terminal,IPR014712:Clathrin adaptor, phosphoinositide-binding, GAT-like,
AT1G68945					X-squared = 0.73107, df = 1, p-value = 0.3925						AT1G68568	2	5.67014	6.16594	6.0123	7.18703	7.04407	6.91059	6.88407	5.58848	5.88018	6.34114	5.9961	6.58127	6.28023	6.91201	6.58431	6.53354	7.26554	6.83608	6.85128	6.59097	6.98913	5.97038	5.76678	micro_RNA,_natural_antisense_etc	other_RNA___chr1_25746977_25747654_REVERSE
AT1G75440	yes	yes									AT1G68945	2	4.92185	5.01733	5.8893	6.44447	6.54762	7.17745	7.18478	5.19758	5.61233	5.76488	5.28865	6.14334	6.25796	6.88603	6.17	5.82993	5.37421	6.56045	5.60717	5.60146	6.03651	6.52841	6.95218	not_assigned_unknown	unknown_protein___chr1_25926963_25927331_FORWARD		GO:0012505~endomembrane system,
AT2G01850	yes	yes									AT3G22200	2	5.43346	5.66923	5.6574	6.44447	6.38247	6.39485	6.70632	5.72419	5.34276	5.16515	5.66086	6.2985	5.84468	6.56431	6.20647	5.56657	5.37421	6.40882	5.72777	5.97379	6.19625	5.75166	7.23336	amino_acid_metabolism_synthesis_central_amino_acid_metabolism_GABA_GABA_transaminase	Symbols__POP2,_GABA_T,_HER1___POP2__POLLEN_PISTIL_INCOMPATIBILITY_2___4_aminobutyrate_transaminase__4_aminobutyrate_pyruvate_transaminase___chr3_7835148_7839061_FORWARD	GO:0000902~cell morphogenesis,GO:0000904~cell morphogenesis involved in differentiation,GO:0003006~reproductive developmental process,GO:0006105~succinate metabolic process,GO:0006536~glutamate metabolic process,GO:0006538~glutamate catabolic process,GO:0006540~glutamate decarboxylation to succinate,GO:0006575~cellular amino acid derivative metabolic process,GO:0006935~chemotaxis,GO:0006979~respo…	GO:0005739~mitochondrion,GO:0005886~plasma membrane,	GO:0003867~4-aminobutyrate transaminase activity,GO:0008483~transaminase activity,GO:0016769~transferase activity, transferring nitrogenous groups,GO:0019842~vitamin binding,GO:0030170~pyridoxal phosphate binding,GO:0034387~4-aminobutyrate:pyruvate transaminase activity,GO:0048037~cofactor binding,GO:0070279~vitamin B6 binding,	IPR005814:Aminotransferase class-III,IPR015421:Pyridoxal phosphate-dependent transferase, major region, subdomain 1,
AT2G07719											AT4G08100	2	3.54141	3.26158	4.05057	5.29417	5.64324	6.17865	5.4804	3.33852	4.00051	3.59663	3.96954	5.01829	5.01465	5.34915	5.90715	5.20213	4.73028	5.68458	4.884	3.64273	3.59231	3.37443	3.70919	DNA_synthesis_chromatin_structure	transposable_element_gene___chr4_5079652_5083590_FORWARD
AT2G33830	yes	yes									AT4G10920	2	2.90893	3.52708	4.91292	5.43443	4.93522	6.77711	5.54264	4.03218	4.07752	3.46726	4.1315	4.65935	4.78102	5.38698	5.00952	5.93301	5.29239	5.68458	5.75639	4.98405	4.56282	4.11749	5.48547	RNA_regulation_of_transcription_General_Transcription	Symbols__KELP___KELP__DNA_binding___transcription_coactivator__transcription_regulator___chr4_6697674_6699199_REVERSE	GO:0006350~transcription,GO:0006355~regulation of transcription, DNA-dependent,GO:0045449~regulation of transcription,GO:0051252~regulation of RNA metabolic process,		GO:0003677~DNA binding,GO:0003712~transcription cofactor activity,GO:0003713~transcription coactivator activity,GO:0008134~transcription factor binding,GO:0016563~transcription activator activity,GO:0030528~transcription regulator activity,	IPR003173:Transcriptional coactivator p15,IPR009044:ssDNA-binding transcriptional regulator,IPR014876:DEK, C-terminal,IPR017415:RNA polymerase II transcriptional coactivator KELP,
AT2G34420											AT5G10600	2	5.04014	5.0907	6.26387	7.00935	6.99918	6.91059	7.26031	5.58848	5.99737	5.99073	5.55636	6.26126	6.56036	7.25406	6.36004	6.73187	6.40433	7.72403	6.25395	6.34537	6.10716	5.85524	5.30121	misc_cytochrome_P450	Symbols__CYP81K2___CYP81K2__electron_carrier__heme_binding___iron_ion_binding___monooxygenase__oxygen_binding___chr5_3351037_3352879_FORWARD	GO:0055114~oxidation reduction,		GO:0005506~iron ion binding,GO:0009055~electron carrier activity,GO:0019825~oxygen binding,GO:0020037~heme binding,GO:0043167~ion binding,GO:0043169~cation binding,GO:0046872~metal ion binding,GO:0046906~tetrapyrrole binding,GO:0046914~transition metal ion binding,	IPR001128:Cytochrome P450,IPR002401:Cytochrome P450, E-class, group I,IPR017972:Cytochrome P450, conserved site,IPR017973:Cytochrome P450, C-terminal region,
AT2G47170											AT5G44180	2	3.10901	3.0982	1.97725	5.17902	4.48081	4.66191	5.16056	2.95699	3.09448	2.94388	3.56474	3.99135	3.92247	3.83824	3.46864	4.29785	6.56855	5.59333	5.63829	4.35793	5.16577	3.60763	4.3128	RNA_regulation_of_transcription_HB,Homeobox_transcription_factor_family	homeobox_transcription_factor,_putative___chr5_17783172_17790011_FORWARD	GO:0006355~regulation of transcription, DNA-dependent,GO:0045449~regulation of transcription,GO:0051252~regulation of RNA metabolic process,		GO:0003677~DNA binding,GO:0003700~transcription factor activity,GO:0030528~transcription regulator activity,GO:0043565~sequence-specific DNA binding,	IPR001356:Homeobox,IPR004022:DDT family,IPR012287:Homeodomain-related,IPR018500:DDT subgroup,IPR018501:DDT superfamily,
AT3G22121											AT5G45030	2	5.80856	5.76123	7.10171	7.30044	7.21083	7.58921	7.39206	6.61883	6.38878	5.88226	6.12918	6.31677	6.91326	7.18121	6.70379	7.36685	6.30426	7.84694	7.03694	6.04891	5.58628	5.63997	6.30431	not_assigned_unknown	catalytic___chr5_18172471_18176207_FORWARD
AT3G23070											AT5G52110	2	6.64915	6.30959	7.29923	7.70919	7.80029	7.92179	7.78618	6.5183	6.78542	6.64924	6.97051	7.43349	7.66178	7.98009	7.62316	7.24242	6.93228	7.55801	7.03694	7.38875	6.81759	6.86157	6.58651	not_assigned_unknown	Symbols__HCF208,_CCB2___HCF208__HIGH_CHLOROPHYLL_FLUORESCENCE_208____chr5_21172421_21174005_REVERSE	GO:0006461~protein complex assembly,GO:0010190~cytochrome b6f complex assembly,GO:0017004~cytochrome complex assembly,GO:0034621~cellular macromolecular complex subunit organization,GO:0034622~cellular macromolecular complex assembly,GO:0043623~cellular protein complex assembly,GO:0043933~macromolecular complex subunit organization,GO:0065003~macromolecular complex assembly,GO:0070271~protein com…	GO:0009507~chloroplast,GO:0009536~plastid,
AT3G61470											AT5G66558	2	5.6457	5.96824	6.96671	7.48768	7.51969	7.71124	8.08503	6.65985	6.75255	7.16527	7.02019	6.86782	7.55649	7.89806	7.71442	7.64153	7.24413	7.68061	7.43956	7.55851	7.21863	6.90068	6.52098	micro_RNA,_natural_antisense_etc	other_RNA___chr5_26563964_26566774_REVERSE
AT4G34135		yes									AT1G03410	3	5.37505	4.85792	5.77805	6.61513	6.17575	6.28098	6.11241	6.10787	5.81778	5.63697	6.01588	7.04238	6.98269	7.37098	6.67809	6.84159	6.10444	6.86224	5.83896	6.08505	5.71283	5.8147	5.37781	hormone_metabolism_ethylene_synthesis_degradation	Symbols__2A6___2A6__oxidoreductase___chr1_844436_847683_REVERSE		GO:0012505~endomembrane system,		IPR005123:Oxoglutarate and iron-dependent oxygenase,
AT4G34950											AT1G06670	3	3.10901	3.40241	3.43562	4.76302	4.93522	5.25795	5.3117	3.94068	4.21905	4.31762	4.1315	3.99135	4.49974	4.39853	4.57096	4.29785	4.79183	4.12331	4.03883	4.35793	4.75485	4.11749	4.3128	DNA_unspecified	Symbols__NIH___NIH__NUCLEAR_DEIH_BOXHELICASE___DNA_binding___DNA_helicase___chr1_2040433_2047612_FORWARD	GO:0006259~DNA metabolic process,		GO:0000166~nucleotide binding,GO:0001882~nucleoside binding,GO:0001883~purine nucleoside binding,GO:0003677~DNA binding,GO:0003678~DNA helicase activity,GO:0004386~helicase activity,GO:0005524~ATP binding,GO:0008026~ATP-dependent helicase activity,GO:0016887~ATPase activity,GO:0017076~purine nucleotide binding,GO:0030554~adenyl nucleotide binding,GO:0032553~ribonucleotide binding,GO:0032555~purin…	IPR001374:Single-stranded nucleic acid binding R3H,IPR001650:DNA/RNA helicase, C-terminal,IPR002110:Ankyrin,IPR007502:Helicase-associated region,IPR011545:DNA/RNA helicase, DEAD/DEAH box type, N-terminal,IPR011709:Region of unknown function DUF1605,IPR014001:DEAD-like helicase, N-terminal,IPR014021:Helicase, superfamily 1 and 2, ATP-binding,
AT5G13130											AT1G32120	3	4.65001	4.72509	5.6574	6.34206	6.25441	5.99804	6.82308	5.27069	5.37214	5.49644	4.68431	6.33481	6.57843	6.74864	6.17	6.93118	6.55121	7.11159	6.23379	6.17158	6.03651	5.32959	5.30121	not_assigned_unknown	unknown_protein___chr1_11552926_11558777_FORWARD				IPR006904:Protein of unknown function DUF716,IPR019557:Aminotransferase-like, plant mobile domain,
AT5G14550											AT1G49720	3	4.31057	3.83662	3.96712	4.70808	5.07343	5.08602	4.84928	4.4772	4.07752	4.17177	4.1315	5.10591	5.50859	5.14314	5.20433	4.97723	4.59827	5.2383	5.2105	4.94477	5.0738	4.72486	4.46478	hormone_metabolism_abscisic_acid_signal_transduction	Symbols__ABF1___ABF1__ABSCISIC_ACID_RESPONSIVE_ELEMENT_BINDING_FACTOR_1___DNA_binding___protein_binding___transcription_activator__transcription_factor___chr1_18400092_18402628_FORWARD	GO:0006350~transcription,GO:0006355~regulation of transcription, DNA-dependent,GO:0007242~intracellular signaling cascade,GO:0009719~response to endogenous stimulus,GO:0009725~response to hormone stimulus,GO:0009737~response to abscisic acid stimulus,GO:0009738~abscisic acid mediated signaling,GO:0009755~hormone-mediated signaling,GO:0010033~response to organic substance,GO:0032870~cellular respo…		GO:0003677~DNA binding,GO:0003700~transcription factor activity,GO:0016563~transcription activator activity,GO:0030528~transcription regulator activity,GO:0043565~sequence-specific DNA binding,GO:0046983~protein dimerization activity,	IPR004827:Basic-leucine zipper (bZIP) transcription factor,IPR011616:bZIP transcription factor, bZIP-1,
AT5G27330											AT1G53233	3	8.18841	8.26933	8.66926	9.73206	9.49146	9.55507	9.46	8.62085	8.89748	8.45878	8.61626	10.327	10.2541	10.1937	10.1806	10.1405	10.4179	10.5183	10.5253	9.58411	9.6062	9.16222	8.08138	micro_RNA,_natural_antisense_etc	other_RNA___chr1_19850031_19852127_FORWARD
AT5G38870											AT1G72270	3	2.90893	2.63512	3.56271	3.88404	3.89862	4.72257	4.3788	3.61726	3.8309	3.32089	3.29367	4.97234	5.16738	5.00332	5.12961	5.50079	3.99672	5.87723	4.59275	5.35625	4.75485	4.04559	4.39094	not_assigned_unknown	unknown_protein___chr1_27199733_27211122_REVERSE		GO:0005739~mitochondrion,
AT5G47560											AT1G78000	3	6.27375	5.6209	5.8893	7.93081	7.3779	7.46458	7.34079	6.27582	6.5506	6.14882	6.70476	6.73845	7.85177	6.62842	6.94917	6.81494	7.51829	6.27872	7.05998	6.12029	6.59033	7.00308	7.04826	transport_sulphate	Symbols__SULTR1_2,_SEL1___SULTR1_2__SULFATE_TRANSPORTER_1_2___sulfate_transmembrane_transporter___chr1_29329735_29333146_FORWARD	GO:0006811~ion transport,GO:0006820~anion transport,GO:0008272~sulfate transport,GO:0009267~cellular response to starvation,GO:0009970~cellular response to sulfate starvation,GO:0009991~response to extracellular stimulus,GO:0015698~inorganic anion transport,GO:0031667~response to nutrient levels,GO:0031668~cellular response to extracellular stimulus,GO:0031669~cellular response to nutrient levels…	GO:0016021~integral to membrane,GO:0031224~intrinsic to membrane,	GO:0008271~secondary active sulfate transmembrane transporter activity,GO:0008509~anion transmembrane transporter activity,GO:0015103~inorganic anion transmembrane transporter activity,GO:0015116~sulfate transmembrane transporter activity,GO:0015293~symporter activity,	IPR001902:Sulphate anion transporter,IPR002645:Sulphate transporter/antisigma-factor antagonist STAS,IPR011547:Sulphate transporter,IPR018045:Sulphate anion transporter, conserved site,
											AT2G19570	3	4.17524	4.41336	5.3177	6.1733	5.64324	6.15728	5.16056	5.53036	5.88018	5.83646	5.4139	5.54103	6.21237	5.68855	6.05464	6.02916	5.45156	5.68458	5.83896	5.23198	5.77213	5.04198	5.30121	nucleotide_metabolism_degradation	Symbols__CDA1,_AT_CDA1,_DESZ___CDA1__CYTIDINE_DEAMINASE_1___cytidine_deaminase___chr2_8470374_8471644_REVERSE	GO:0006213~pyrimidine nucleoside metabolic process,GO:0006216~cytidine catabolic process,GO:0009116~nucleoside metabolic process,GO:0009119~ribonucleoside metabolic process,GO:0009164~nucleoside catabolic process,GO:0009972~cytidine deamination,GO:0034655~nucleobase, nucleoside, nucleotide and nucleic acid catabolic process,GO:0034656~nucleobase, nucleoside and nucleotide catabolic process,GO:004…	GO:0005829~cytosol,	GO:0004126~cytidine deaminase activity,GO:0008270~zinc ion binding,GO:0016814~hydrolase activity, acting on carbon-nitrogen (but not peptide) bonds, in cyclic amidines,GO:0019239~deaminase activity,GO:0043167~ion binding,GO:0043169~cation binding,GO:0046872~metal ion binding,GO:0046914~transition metal ion binding,	IPR002125:CMP/dCMP deaminase, zinc-binding,IPR006263:Cytidine deaminase, homodimeric,IPR013171:Cytidine and deoxycytidylate deaminase, zinc-binding region,IPR016192:APOBEC/CMP deaminase, zinc-binding,	ath00240:Pyrimidine metabolism,
											AT2G34180	3	3.10901	3.52708	4.62997	5.09667	4.83485	5.87237	4.44728	4.4772	4.62157	4.2467	4.20548	5.18838	5.50859	6.01148	5.16746	6.37821	5.20554	6.40882	5.94213	5.55051	5.29338	4.72486	4.04621	protein_postranslational_modification	Symbols__CIPK13,_SnRK3_7,_WL2,_ATWL2___CIPK13__CBL_INTERACTING_PROTEIN_KINASE_13___ATP_binding___kinase__protein_kinase__protein_serine_threonine_kinase___chr2_14430761_14432269_REVERSE	GO:0006468~protein amino acid phosphorylation,GO:0006793~phosphorus metabolic process,GO:0006796~phosphate metabolic process,GO:0016310~phosphorylation,		GO:0000166~nucleotide binding,GO:0001882~nucleoside binding,GO:0001883~purine nucleoside binding,GO:0004672~protein kinase activity,GO:0004674~protein serine/threonine kinase activity,GO:0005524~ATP binding,GO:0017076~purine nucleotide binding,GO:0030145~manganese ion binding,GO:0030554~adenyl nucleotide binding,GO:0032553~ribonucleotide binding,GO:0032555~purine ribonucleotide binding,GO:0032559…	IPR000719:Protein kinase, core,IPR002290:Serine/threonine protein kinase,IPR004041:NAF,IPR008271:Serine/threonine protein kinase, active site,IPR017441:Protein kinase, ATP binding site,IPR017442:Serine/threonine protein kinase-related,IPR018451:NAF/FISL domain,
											AT2G44140	3	6.96633	8.93466	7.4941	9.7438	10.2678	10.1289	10.0403	7.7568	7.81082	8.19083	8.7429	9.17522	9.41904	9.72631	9.34308	9.51853	9.41776	8.63801	8.90981	8.92356	8.64249	8.14963	8.62743	protein_degradation_autophagy	autophagy_4a__APG4a____chr2_18253497_18258035_REVERSE	GO:0006508~proteolysis,GO:0006914~autophagy,GO:0008104~protein localization,GO:0009057~macromolecule catabolic process,GO:0015031~protein transport,GO:0019941~modification-dependent protein catabolic process,GO:0030163~protein catabolic process,GO:0043632~modification-dependent macromolecule catabolic process,GO:0044257~cellular protein catabolic process,GO:0044265~cellular macromolecule cataboli…	GO:0009507~chloroplast,GO:0009536~plastid,	GO:0008233~peptidase activity,GO:0008234~cysteine-type peptidase activity,GO:0070011~peptidase activity, acting on L-amino acid peptides,	IPR005078:Peptidase C54,
											AT2G46572	3	3.65462	4.15662	4.05057	4.91587	4.6692	4.38813	5.03552	4.65438	4.76327	4.56889	4.20548	4.92483	5.58245	5.52896	5.40732	5.65987	5.01391	5.56156	5.1247	4.68244	4.69377	4.37114	4.72561	micro_RNA,_natural_antisense_etc	other_RNA___chr2_19126872_19129105_REVERSE
											AT3G08660	3	4.69919	4.89951	5.46922	6.37701	6.54762	6.73452	6.33878	5.40646	5.48393	5.63697	5.15122	6.64043	6.79471	6.62842	6.74151	7.63394	7.14365	7.13323	7.49976	5.99295	6.19625	6.20771	6.28469	signalling_light	phototropic_responsive_protein,_putative___chr3_2631130_2633166_FORWARD	GO:0009314~response to radiation,GO:0009416~response to light stimulus,GO:0009628~response to abiotic stimulus,	GO:0009507~chloroplast,GO:0009536~plastid,		IPR000210:BTB/POZ-like,IPR004249:NPH3,IPR011333:BTB/POZ fold,IPR013069:BTB/POZ,
											AT3G22121	3	8.07017	8.50263	9.77552	10.2416	10.0719	10.8394	10.2422	9.1974	9.63549	9.39236	9.09994	11.8156	12.2695	12.091	11.6989	12.054	12.2205	12.3972	12.1812	11.2202	11.2819	10.4345	10.0221	micro_RNA,_natural_antisense_etc	other_RNA___chr3_7795606_7796327_FORWARD
											AT3G62940	3	3.27378	3.52708	4.33934	5.13844	5.02886	4.59844	4.99124	4.19773	4.07752	4.2467	4.20548	4.59952	4.57565	4.47252	5.4385	4.92757	4.73028	5.46178	4.884	4.63344	5.0738	4.37114	4.3128	protein_degradation_cysteine_protease	OTU_like_cysteine_protease_family_protein___chr3_23262950_23264709_REVERSE			GO:0008233~peptidase activity,GO:0008234~cysteine-type peptidase activity,GO:0070011~peptidase activity, acting on L-amino acid peptides,	IPR003323:Ovarian tumour, otubain,
											AT4G26090	3	5.7639	6.09716	6.60029	7.38	7.32434	7.49038	7.23245	7.05773	7.06958	6.99919	6.97051	7.41668	7.25373	7.21288	7.64321	7.84609	8.26118	7.37944	8.00592	7.41729	7.39794	7.18831	6.60243	stress_biotic	Symbols__RPS2___RPS2__RESISTANT_TO_P__SYRINGAE_2___protein_binding___chr4_13224338_13227872_FORWARD	GO:0006412~translation,GO:0006915~apoptosis,GO:0006952~defense response,GO:0006955~immune response,GO:0008219~cell death,GO:0009581~detection of external stimulus,GO:0009595~detection of biotic stimulus,GO:0009617~response to bacterium,GO:0009626~plant-type hypersensitive response,GO:0012501~programmed cell death,GO:0016045~detection of bacterium,GO:0016265~death,GO:0033554~cellular response to s…	GO:0000313~organellar ribosome,GO:0000314~organellar small ribosomal subunit,GO:0005739~mitochondrion,GO:0005759~mitochondrial matrix,GO:0005761~mitochondrial ribosome,GO:0005763~mitochondrial small ribosomal subunit,GO:0005840~ribosome,GO:0005886~plasma membrane,GO:0015935~small ribosomal subunit,GO:0019898~extrinsic to membrane,GO:0030529~ribonucleoprotein complex,GO:0031974~membrane-enclosed l…	GO:0000166~nucleotide binding,GO:0001882~nucleoside binding,GO:0001883~purine nucleoside binding,GO:0003735~structural constituent of ribosome,GO:0005198~structural molecule activity,GO:0005524~ATP binding,GO:0017076~purine nucleotide binding,GO:0030554~adenyl nucleotide binding,GO:0032553~ribonucleotide binding,GO:0032555~purine ribonucleotide binding,GO:0032559~adenyl ribonucleotide binding,	IPR001611:Leucine-rich repeat,IPR001865:Ribosomal protein S2,IPR002182:NB-ARC,IPR003593:ATPase, AAA+ type, core,IPR005706:Ribosomal protein S2, bacterial-type,IPR018130:Ribosomal protein S2, conserved site,
											AT4G26542	3	8.0518	7.95258	8.87967	9.74714	9.35128	9.43625	9.57717	8.63461	8.66144	8.83715	8.8262	9.81744	9.84492	10.2042	10.2267	9.52265	9.71855	9.61036	9.76075	9.42112	9.97744	8.572	8.72506	not_assigned_unknown
											AT4G26600	3	1.97725	1.97725	3.56271	4.07731	4.09296	4.83644	4.14938	3.33852	3.09448	3.15077	3.29367	4.1715	5.84468	4.79207	5.40732	5.8824	3.88278	5.74233	4.45641	4.29537	4.2556	3.49704	4.66491	DNA_synthesis_chromatin_structure	nucleolar_protein,_putative___chr4_13419567_13423790_FORWARD	GO:0006364~rRNA processing,GO:0006396~RNA processing,GO:0016072~rRNA metabolic process,GO:0022613~ribonucleoprotein complex biogenesis,GO:0034470~ncRNA processing,GO:0034660~ncRNA metabolic process,GO:0042254~ribosome biogenesis,	GO:0005730~nucleolus,GO:0031974~membrane-enclosed lumen,GO:0031981~nuclear lumen,GO:0043228~non-membrane-bounded organelle,GO:0043232~intracellular non-membrane-bounded organelle,GO:0043233~organelle lumen,GO:0070013~intracellular organelle lumen,	GO:0003723~RNA binding,	IPR001678:Bacterial Fmu (Sun)/eukaryotic nucleolar NOL1/Nop2p,IPR011023:Nop2p,IPR018314:Bacterial Fmu (Sun)/eukaryotic nucleolar NOL1/Nop2p, conserved site,
											AT4G37300	3	4.69919	4.47053	4.73086	5.43443	5.4215	6.11356	5.4804	5.15955	5.25077	4.51031	5.50108	5.84874	6.44692	6.17089	5.71757	6.07491	5.33389	5.95245	5.83896	5.85316	6.10716	5.77298	5.82242	not_assigned_unknown	Symbols__MEE59___MEE59__maternal_effect_embryo_arrest_59____chr4_17554641_17555861_FORWARD	GO:0003006~reproductive developmental process,GO:0009791~post-embryonic development,GO:0009793~embryonic development ending in seed dormancy,GO:0010154~fruit development,GO:0048316~seed development,GO:0048608~reproductive structure development,
											AT4G37310	3	4.17524	4.7708	4.82487	5.36604	5.55241	5.99804	5.4804	4.90683	5.15237	4.17177	5.07712	5.7975	5.93181	5.49477	5.95086	6.20402	6.05598	6.56045	6.29344	5.91475	5.93654	5.61654	5.64855	misc_cytochrome_P450	Symbols__CYP81H1___CYP81H1__electron_carrier__heme_binding___iron_ion_binding___monooxygenase__oxygen_binding___chr4_17555927_17558943_REVERSE	GO:0055114~oxidation reduction,	GO:0012505~endomembrane system,	GO:0005506~iron ion binding,GO:0009055~electron carrier activity,GO:0019825~oxygen binding,GO:0020037~heme binding,GO:0043167~ion binding,GO:0043169~cation binding,GO:0046872~metal ion binding,GO:0046906~tetrapyrrole binding,GO:0046914~transition metal ion binding,	IPR001128:Cytochrome P450,IPR002401:Cytochrome P450, E-class, group I,IPR017972:Cytochrome P450, conserved site,IPR017973:Cytochrome P450, C-terminal region,	ath00903:Limonene and pinene degradation,ath00945:Stilbenoid, diarylheptanoid and gingerol biosynthesis,
											AT5G27330	3	4.24463	4.47053	5.60612	6.5089	6.19583	7.15611	6.59393	5.87164	5.97849	5.7402	6.42359	6.99786	7.70348	7.79723	7.48928	8.89961	8.687	8.9344	8.63877	8.25981	7.43492	7.26523	6.52098	not_assigned_unknown	LOCATED_IN__endoplasmic_reticulum__EXPRESSED_IN__22_plant_structures__EXPRESSED_DURING__12_growth_stages__CONTAINS_InterPro_DOMAIN_s__Prefoldin__InterPro_IPR009053___BEST_Arabidopsis_thaliana_protein_match_is__unknown_protein__TAIR_AT3G05130_1___Has_110457_Blast_hits_to_56483_proteins_in_2051_species__Archae___1653__Bacteria___15111__Metazoa___52441__Fungi___7858__Plants___4309__Viruses___584__Ot…		GO:0005783~endoplasmic reticulum,
											AT5G38870	3	5.48957	6.00627	6.47785	7.20656	7.62681	7.9281	7.37517	6.56225	6.75255	6.32468	5.82712	9.68166	9.37586	9.82861	9.48679	9.72746	9.80876	9.75512	9.71072	8.29098	8.2394	7.62173	7.0827	not_assigned_unknown	transposable_element_gene___chr5_15561465_15562122_FORWARD
											AT5G58570	3	4.43342	5.16043	4.52106	5.49968	5.83508	5.84586	5.68728	5.3402	5.42913	5.81299	5.44356	5.50946	6.04029	5.18682	5.55677	5.46672	5.33389	5.06688	5.5095	5.65065	5.48339	6.20771	5.48547	not_assigned_unknown	unknown_protein___chr5_23672695_23673287_REVERSE
											AT1G03940	4	6.46675	6.71686	6.49198	5.67919	5.756	5.44705	5.63117	7.04747	6.78542	6.94646	6.8215	5.96932	6.42711	6.67468	6.43875	6.14092	6.12806	6.02392	6.08414	7.1545	6.76041	6.55319	5.90201	secondary_metabolism_flavonoids_anthocyanins_anthocyanin_5_aromatic_acyltransferase	transferase_family_protein___chr1_1009542_1011056_REVERSE				IPR003480:Transferase,
											AT1G15125	4	5.6457	5.0545	4.46316	4.32203	3.38232	3.82962	3.64323	5.2346	4.40644	4.44909	5.07712	4.59952	4.41932	3.42242	4.2486	4.29785	4.37271	4.4451	5.1247	4.77551	3.96702	5.89466	4.83955	amino_acid_metabolism_synthesis_aspartate_family_methionine_methionine_S_methyltransferase	S_adenosylmethionine_dependent_methyltransferase__methyltransferase___chr1_5204625_5205912_FORWARD				IPR005299:SAM dependent carboxyl methyltransferase,
											AT1G62810	4	5.69416	5.38047	5.21833	4.70808	4.33892	4.38813	3.76231	4.95225	5.2821	4.51031	4.95807	5.10591	4.24244	4.05304	4.51235	4.4492	4.19812	3.55826	4.30477	5.05946	5.12054	5.1771	5.48547	misc_oxidases___copper,_flavone_etc_	copper_amine_oxidase,_putative___chr1_23257726_23261966_REVERSE	GO:0055114~oxidation reduction,	GO:0012505~endomembrane system,	GO:0005507~copper ion binding,GO:0008131~amine oxidase activity,GO:0016638~oxidoreductase activity, acting on the CH-NH2 group of donors,GO:0016641~oxidoreductase activity, acting on the CH-NH2 group of donors, oxygen as acceptor,GO:0043167~ion binding,GO:0043169~cation binding,GO:0046872~metal ion binding,GO:0046914~transition metal ion binding,GO:0048037~cofactor binding,GO:0048038~quinone bind…	IPR000269:Copper amine oxidase,IPR015798:Copper amine oxidase, C-terminal,IPR015800:Copper amine oxidase, N2-terminal,IPR015801:Copper amine oxidase, N2/N3-terminal,IPR015802:Copper amine oxidase, N3-terminal,
											AT1G67328	4	5.80856	5.6209	5.73101	4.86677	4.93522	4.72257	4.79854	5.87164	5.90039	6.1109	6.31615	6.47149	6.46646	6.05886	6.17	5.77546	6.12806	4.51477	5.57535	5.76668	5.77213	6.55319	5.95271	micro_RNA,_natural_antisense_etc	other_RNA___chr1_25213843_25215050_REVERSE
											AT2G07719	4	5.14923	5.0545	4.77866	3.88404	3.20533	3.4154	3.97055	4.99623	4.4635	4.51031	4.73386	4.40248	4.03816	3.57802	4.31956	4.64857	4.66586	4.58105	5.07975	5.60146	5.48339	4.89243	5.13429	not_assigned_unknown	unknown_protein___chr2_3432795_3433495_REVERSE		GO:0005739~mitochondrion,GO:0012505~endomembrane system,GO:0016021~integral to membrane,GO:0031224~intrinsic to membrane,
											AT2G38640	4	5.31413	5.38047	5.03537	4.07731	3.38232	3.70698	3.51077	5.03888	4.57089	4.44909	4.73386	4.71667	4.71591	4.79207	4.57096	4.12704	4.45214	3.81596	4.22196	4.22973	4.2556	5.20894	4.2298	not_assigned_unknown	unknown_protein___chr2_16157604_16158561_REVERSE				IPR007612:Protein of unknown function DUF567,
											AT3G17800	4	5.74103	5.98738	4.73086	3.37102	3.78892	3.23475	3.76231	5.03888	4.62157	4.2467	4.99889	5.68917	4.95981	3.71515	5.24025	4.70905	4.96162	3.55826	3.70274	4.63344	5.12054	5.49324	6.45232	not_assigned_unknown	mRNA_level_of_the_MEB5_2_gene__At3g17800__remains_unchanged_after_cutting_the_inflorescence_stem___chr3_6091110_6093151_REVERSE	GO:0009314~response to radiation,GO:0009411~response to UV,GO:0009416~response to light stimulus,GO:0009628~response to abiotic stimulus,GO:0010224~response to UV-B,	GO:0009507~chloroplast,GO:0009536~plastid,		IPR008479:Protein of unknown function DUF760,
											AT4G13918	4	6.94657	6.61002	6.07005	5.17902	5.61361	5.64504	5.12011	5.87164	6.14004	6.5537	7.20339	6.58127	6.64851	5.71843	6.07452	5.46672	6.08041	5.46178	5.60717	6.13759	6.63875	6.72655	5.87596	not_assigned_unknown
											AT4G34950	4	4.54601	4.62887	5.21833	4.16405	3.38232	3.82962	3.76231	5.12046	4.85026	4.38496	4.87268	4.82465	4.03816	4.54268	4.4511	4.03247	4.59827	4.64426	4.884	4.35793	5.02544	4.9692	4.04621	development_unspecified	nodulin_family_protein___chr4_16642316_16644818_REVERSE				IPR010658:Nodulin-like,
											AT4G37022	4	4.54601	4.5781	4.68134	3.37102	3.53431	3.82962	3.76231	4.03218	4.40644	4.2467	4.05306	4.53696	3.79506	4.39853	4.00936	4.21521	4.79183	3.69404	4.45641	5.02226	4.41795	4.48193	3.94361	not_assigned_unknown	unknown_protein___chr4_17447713_17448244_FORWARD
											AT1G04030	5	8.34748	7.49364	8.16117	6.91749	6.99918	6.85867	6.91946	8.20264	7.64178	7.51575	8.10195	8.55462	9.29364	9.36703	8.49875	7.48983	6.32484	7.88569	6.97768	7.80519	8.3403	7.92637	7.85451	not_assigned_unknown	unknown_protein___chr1_1040518_1042892_FORWARD
											AT1G22910	5	3.85318	3.52708	3.78159	1.97725	2.98962	1.97725	2.68858	3.61726	3.39781	3.32089	3.67931	5.14775	5.7519	5.31028	5.24025	3.22727	3.0468	2.71224	2.71631	4.08772	4.92342	3.96944	4.14123	RNA_RNA_binding	RNA_recognition_motif__RRM__containing_protein___chr1_8105589_8108164_FORWARD			GO:0000166~nucleotide binding,GO:0003723~RNA binding,	IPR000504:RNA recognition motif, RNP-1,IPR012677:Nucleotide-binding, alpha-beta plait,
											AT1G60870	5	7.90601	7.41128	7.56255	6.6441	6.62359	6.56662	6.87207	7.44143	7.71748	7.33072	7.61249	8.13417	7.71168	7.94909	7.82385	7.40307	7.39745	7.19627	7.33013	7.99226	7.97018	7.86347	7.9632	not_assigned_unknown	Symbols__MEE9___MEE9__maternal_effect_embryo_arrest_9____chr1_22409472_22410654_FORWARD	GO:0003006~reproductive developmental process,GO:0009555~pollen development,GO:0009791~post-embryonic development,GO:0009793~embryonic development ending in seed dormancy,GO:0010154~fruit development,GO:0048229~gametophyte development,GO:0048316~seed development,GO:0048608~reproductive structure development,	GO:0005886~plasma membrane,
											AT2G01850	5	5.46179	4.72509	5.18359	3.77499	3.89862	3.23475	3.36074	4.4126	4.1502	4.2467	4.46599	5.44413	5.58245	5.05149	5.469	5.32163	4.66586	4.02886	5.4754	5.16549	5.5528	5.04198	5.73813	cell_wall_modification	Symbols__EXGT_A3,_XTH27,_ATXTH27___EXGT_A3__hydrolase,_acting_on_glycosyl_bonds___xyloglucan_xyloglucosyl_transferase___chr2_385199_387344_FORWARD	GO:0005976~polysaccharide metabolic process,GO:0006073~cellular glucan metabolic process,GO:0007047~cell wall organization,GO:0010087~phloem or xylem histogenesis,GO:0044042~glucan metabolic process,GO:0044264~cellular polysaccharide metabolic process,GO:0045229~external encapsulating structure organization,	GO:0005576~extracellular region,GO:0005618~cell wall,GO:0012505~endomembrane system,GO:0030312~external encapsulating structure,GO:0048046~apoplast,	GO:0016762~xyloglucan:xyloglucosyl transferase activity,	IPR000757:Glycoside hydrolase, family 16,IPR008263:Glycoside hydrolase, family 16, active site,IPR010713:Xyloglucan endo-transglycosylase, C-terminal,IPR013320:Concanavalin A-like lectin/glucanase, subgroup,IPR016455:Xyloglucan endotransglucosylase/hydrolase,
											AT2G15810	5	5.18378	4.85792	5.77805	1.97725	3.66842	3.82962	4.23035	4.4126	4.4635	4.51031	4.87268	6.12271	5.68652	4.14828	6.22437	3.56122	3.45875	3.81596	3.01161	5.23198	6.33996	4.81118	4.39094	DNA_unspecified	transposable_element_gene___chr2_6882821_6886775_FORWARD
											AT2G23770	5	5.18378	5.22688	5.95212	3.52199	3.89862	4.59844	4.14938	4.95225	5.18594	4.09228	5.47261	5.30369	5.546	5.45974	5.76737	4.51895	3.61757	4.29391	4.30477	5.16549	5.51852	4.93134	4.94486	signalling_receptor_kinases_lysine_motif	protein_kinase_family_protein___peptidoglycan_binding_LysM_domain_containing_protein___chr2_10120242_10122080_REVERSE	GO:0006468~protein amino acid phosphorylation,GO:0006793~phosphorus metabolic process,GO:0006796~phosphate metabolic process,GO:0016310~phosphorylation,GO:0016998~cell wall macromolecule catabolic process,GO:0044036~cell wall macromolecule metabolic process,	GO:0012505~endomembrane system,	GO:0000166~nucleotide binding,GO:0001882~nucleoside binding,GO:0001883~purine nucleoside binding,GO:0004672~protein kinase activity,GO:0005524~ATP binding,GO:0017076~purine nucleotide binding,GO:0030554~adenyl nucleotide binding,GO:0032553~ribonucleotide binding,GO:0032555~purine ribonucleotide binding,GO:0032559~adenyl ribonucleotide binding,	IPR000719:Protein kinase, core,IPR002482:Peptidoglycan-binding Lysin subgroup,IPR007110:Immunoglobulin-like,IPR017442:Serine/threonine protein kinase-related,IPR018392:Peptidoglycan-binding lysin domain,
											AT4G26520	5	3.85318	3.26158	5.03537	1.97725	2.70029	3.23475	3.64323	4.03218	4.1502	3.71306	4.91603	5.01829	4.71591	4.14828	4.96709	3.22727	2.74199	3.22486	3.41176	4.77551	5.33348	3.96944	4.8932	glycolysis_cytosolic_branch_aldolase	fructose_bisphosphate_aldolase,_cytoplasmic___chr4_13388386_13390374_FORWARD	GO:0001666~response to hypoxia,GO:0005996~monosaccharide metabolic process,GO:0006006~glucose metabolic process,GO:0006007~glucose catabolic process,GO:0006091~generation of precursor metabolites and energy,GO:0006096~glycolysis,GO:0006098~pentose-phosphate shunt,GO:0006732~coenzyme metabolic process,GO:0006733~oxidoreduction coenzyme metabolic process,GO:0006739~NADP metabolic process,GO:0006769…		GO:0004332~fructose-bisphosphate aldolase activity,GO:0016832~aldehyde-lyase activity,	IPR000741:Fructose-bisphosphate aldolase, class-I,IPR013785:Aldolase-type TIM barrel,	ath00010:Glycolysis / Gluconeogenesis,ath00030:Pentose phosphate pathway,ath00051:Fructose and mannose metabolism,ath00710:Carbon fixation in photosynthetic organisms,ath01061:Biosynthesis of phenylpropanoids,ath01062:Biosynthesis of terpenoids and steroids,ath01063:Biosynthesis of alkaloids derived from shikimate pathway,ath01064:Biosynthesis of alkaloids derived from ornithine, lysine and nicot…
											AT4G34135	5	5.34492	5.0907	5.03537	2.98119	3.38232	3.94118	3.18615	5.19758	4.67044	4.56889	4.73386	6.12271	6.56036	6.23414	5.99328	3.93038	4.19812	4.58105	5.07975	5.6982	5.37247	5.27055	4.46478	misc_UDP_glucosyl_and_glucoronyl_transferases	Symbols__UGT73B2___UGT73B2__UDP_GLUCOSYLTRANSFERASE_73B2___UDP_glucosyltransferase__UDP_glycosyltransferase__flavonol_3_O_glucosyltransferase__quercetin_7_O_glucosyltransferase___chr4_16345281_16347133_REVERSE	GO:0006575~cellular amino acid derivative metabolic process,GO:0009698~phenylpropanoid metabolic process,GO:0009699~phenylpropanoid biosynthetic process,GO:0009812~flavonoid metabolic process,GO:0009813~flavonoid biosynthetic process,GO:0019438~aromatic compound biosynthetic process,GO:0019748~secondary metabolic process,GO:0042398~cellular amino acid derivative biosynthetic process,GO:0042440~pi…	GO:0012505~endomembrane system,	GO:0035251~UDP-glucosyltransferase activity,GO:0046527~glucosyltransferase activity,GO:0047893~flavonol 3-O-glucosyltransferase activity,GO:0080044~quercetin 7-O-glucosyltransferase activity,	IPR002213:UDP-glucuronosyl/UDP-glucosyltransferase,
											AT5G57770	5	5.46179	4.08379	5.70689	1.97725	1.97725	1.97725	2.97353	5.08026	4.57089	3.32089	4.52393	6.26126	6.74761	6.58061	5.99328	2.71372	1.97725	1.97725	1.97725	5.49766	5.68223	5.24008	6.45232	not_assigned_unknown	FUNCTIONS_IN__molecular_function_unknown__INVOLVED_IN__biological_process_unknown__LOCATED_IN__cellular_component_unknown__EXPRESSED_IN__root__CONTAINS_InterPro_DOMAIN_s__Pleckstrin_like,_plant__InterPro_IPR013666_,_Protein_of_unknown_function_DUF828,_plant__InterPro_IPR008546___Has_104_Blast_hits_to_104_proteins_in_9_species__Archae___0__Bacteria___2__Metazoa___0__Fungi___0__Plants___102__Viruse…				IPR008546:Protein of unknown function DUF828, plant,
											AT1G18710	6	5.62084	5.889	6.0123	3.52199	5.07343	3.70698	4.69114	5.2346	4.76327	5.52568	4.5795	5.14775	3.49121	5.14314	4.83147	3.81929	4.19812	4.29391	4.13361	4.35793	4.75485	4.9692	4.78375	RNA_regulation_of_transcription_MYB_domain_transcription_factor_family	Symbols__AtMYB47___AtMYB47__myb_domain_protein_47___DNA_binding___transcription_factor___chr1_6450594_6453114_FORWARD	GO:0006355~regulation of transcription, DNA-dependent,GO:0006970~response to osmotic stress,GO:0009628~response to abiotic stimulus,GO:0009651~response to salt stress,GO:0009719~response to endogenous stimulus,GO:0009753~response to jasmonic acid stimulus,GO:0010033~response to organic substance,GO:0045449~regulation of transcription,GO:0051252~regulation of RNA metabolic process,		GO:0003677~DNA binding,GO:0003700~transcription factor activity,GO:0030528~transcription regulator activity,	IPR001005:SANT, DNA-binding,IPR012287:Homeodomain-related,IPR014778:Myb, DNA-binding,IPR015495:Myb transcription factor,IPR017930:Myb-type HTH DNA-binding domain,
											AT1G25550	6	6.41008	5.38047	5.03537	4.76302	4.60924	4.46192	4.30664	5.53036	5.25077	5.34046	5.4139	4.97234	5.01465	4.84797	4.78315	4.29785	3.61757	4.51477	4.52629	4.52984	4.81334	5.27055	5.51962	RNA_regulation_of_transcription_G2_like_transcription_factor_family,_GARP	myb_family_transcription_factor___chr1_8976434_8978093_FORWARD	GO:0045449~regulation of transcription,		GO:0003677~DNA binding,GO:0003700~transcription factor activity,GO:0030528~transcription regulator activity,	IPR006447:Myb-like DNA-binding region, SHAQKYF class,IPR012287:Homeodomain-related,IPR014778:Myb, DNA-binding,IPR017930:Myb-type HTH DNA-binding domain,
											AT1G30835	6	5.37505	5.57087	5.3177	4.32203	4.48081	4.31006	4.84928	5.08026	4.4635	4.62506	4.40545	4.47139	4.33381	4.23705	4.68114	3.69719	3.27336	4.02886	3.82514	3.74548	3.59231	4.18561	4.39094	DNA_synthesis_chromatin_structure_retrotransposon_transposase	Symbols__SADHU1_2___transposable_element_gene___chr1_10966907_10968851_FORWARD
											AT1G60990	6	6.01309	6.23157	5.57978	4.46327	4.93522	4.46192	5.12011	5.58848	5.21872	5.58241	5.7345	5.54103	5.39006	5.56234	5.20433	4.29785	4.19812	4.37163	3.23151	5.02226	4.92342	5.24008	5.76678	not_assigned_no_ontology	aminomethyltransferase___chr1_22462640_22465424_REVERSE	GO:0006544~glycine metabolic process,GO:0006546~glycine catabolic process,GO:0009063~cellular amino acid catabolic process,GO:0009069~serine family amino acid metabolic process,GO:0009071~serine family amino acid catabolic process,GO:0009310~amine catabolic process,GO:0016054~organic acid catabolic process,GO:0046395~carboxylic acid catabolic process,	GO:0009507~chloroplast,GO:0009536~plastid,	GO:0004047~aminomethyltransferase activity,	IPR006222:Glycine cleavage T-protein, N-terminal,IPR013977:Glycine cleavage T-protein, C-terminal barrel,IPR017703:Folate-binding, YgfZ,
											AT1G61415	6	6.35108	6.19913	5.8893	5.6508	5.19923	4.83644	4.84928	6.24016	5.85968	7.01975	6.2172	5.14775	5.43068	5.34915	4.78315	5.20213	5.20554	4.51477	5.16825	5.35625	5.37247	5.91397	4.72561	not_assigned_unknown	unknown_protein___chr1_22659631_22660967_FORWARD
											AT1G69890	6	8.5211	8.2418	7.58246	7.02043	6.79104	6.73452	6.47201	8.04148	7.52995	7.67323	7.70649	7.47467	7.00955	6.644	6.95987	6.89347	6.65229	6.47819	7.12697	7.03983	6.78928	7.13191	6.87567	not_assigned_unknown	FUNCTIONS_IN__molecular_function_unknown__INVOLVED_IN__biological_process_unknown__EXPRESSED_IN__21_plant_structures__EXPRESSED_DURING__13_growth_stages__CONTAINS_InterPro_DOMAIN_s__Protein_of_unknown_function_DUF569__InterPro_IPR007679_,_Actin_cross_linking__InterPro_IPR008999___BEST_Arabidopsis_thaliana_protein_match_is__unknown_protein__TAIR_AT1G27100_1___Has_121_Blast_hits_to_109_proteins_in_…				IPR007679:Protein of unknown function DUF569,
											AT1G75440	6	6.39555	5.90922	5.38027	3.77499	4.7818	4.13862	4.69114	5.27069	3.91856	4.96485	4.52393	3.66133	3.79506	3.95019	3.46864	1.97725	3.45875	2.71224	3.01161	3.40529	3.25269	4.6796	4.14123	protein_degradation_ubiquitin_E2	Symbols__UBC16___UBC16__ubiquitin_conjugating_enzyme_16___small_conjugating_protein_ligase__ubiquitin_protein_ligase___chr1_28313487_28315122_FORWARD	GO:0006508~proteolysis,GO:0006511~ubiquitin-dependent protein catabolic process,GO:0009057~macromolecule catabolic process,GO:0019941~modification-dependent protein catabolic process,GO:0030163~protein catabolic process,GO:0043632~modification-dependent macromolecule catabolic process,GO:0044257~cellular protein catabolic process,GO:0044265~cellular macromolecule catabolic process,GO:0051603~prot…		GO:0000166~nucleotide binding,GO:0001882~nucleoside binding,GO:0001883~purine nucleoside binding,GO:0004842~ubiquitin-protein ligase activity,GO:0005524~ATP binding,GO:0016879~ligase activity, forming carbon-nitrogen bonds,GO:0016881~acid-amino acid ligase activity,GO:0017076~purine nucleotide binding,GO:0019787~small conjugating protein ligase activity,GO:0030554~adenyl nucleotide binding,GO:003…	IPR000608:Ubiquitin-conjugating enzyme, E2,IPR016135:Ubiquitin-conjugating enzyme/RWD-like,	ath04120:Ubiquitin mediated proteolysis,
											AT3G01980	6	6.63686	6.3247	5.07392	4.32203	5.27727	4.31006	4.06306	5.08026	5.18594	6.23944	5.18685	4.65935	4.84321	4.14828	4.09409	4.03247	5.41341	3.55826	3.56641	4.47493	5.2096	5.30038	3.94361	misc_short_chain_dehydrogenase_reductase__SDR_	short_chain_dehydrogenase_reductase__SDR__family_protein___chr3_327615_329031_REVERSE		GO:0005777~peroxisome,GO:0042579~microbody,		IPR002198:Short-chain dehydrogenase/reductase SDR,IPR016040:NAD(P)-binding domain,
											AT3G24518	6	10.9425	10.1871	9.25327	9.32424	9.32426	8.74979	9.19977	11.0311	10.9239	10.4723	10.183	9.05554	7.59245	8.26318	8.57376	8.81145	8.57148	9.37198	9.34888	9.67993	9.27775	8.95044	9.09742	micro_RNA,_natural_antisense_etc	other_RNA___chr3_8941129_8942488_REVERSE
											AT3G28930	6	6.93658	8.37448	6.85098	6.13294	5.95787	5.48203	5.84346	7.16602	6.94908	6.49611	5.80452	5.68917	5.58245	4.47252	5.12961	4.4492	6.82095	4.70469	5.66874	6.45973	6.85903	6.8416	5.1779	stress_biotic_signalling	Symbols__AIG2___AIG2__AVRRPT2_INDUCED_GENE_2____chr3_10959686_10960808_REVERSE	GO:0009617~response to bacterium,			IPR009288:AIG2-like,IPR013024:Butirosin biosynthesis, BtrG-like,
											AT3G46220	6	4.92185	6.65849	4.62997	2.98119	3.53431	3.01434	2.97353	4.34475	4.4635	3.91693	3.96954	2.98509	2.75981	3.01958	3.15189	3.22727	3.61757	2.71224	3.23151	3.74548	4.75485	4.04559	4.04621	not_assigned_unknown	unknown_protein___chr3_16979074_16984177_FORWARD				IPR018247:EF-HAND 1,IPR018611:Protein of unknown function DUF2042,
											AT3G57710	6	6.96633	6.52106	5.68236	5.25682	5.02886	4.59844	4.63413	5.91759	6.05255	6.97833	6.332	5.18838	5.84468	4.84797	4.96709	3.69719	4.73028	3.81596	4.38273	5.38568	4.86947	5.38627	4.94486	protein_postranslational_modification_kinase_receptor_like_cytoplasmatic_kinase_III	protein_kinase_family_protein___chr3_21385959_21387399_REVERSE	GO:0006468~protein amino acid phosphorylation,GO:0006793~phosphorus metabolic process,GO:0006796~phosphate metabolic process,GO:0016310~phosphorylation,		GO:0000166~nucleotide binding,GO:0001882~nucleoside binding,GO:0001883~purine nucleoside binding,GO:0004672~protein kinase activity,GO:0005524~ATP binding,GO:0017076~purine nucleotide binding,GO:0030554~adenyl nucleotide binding,GO:0032553~ribonucleotide binding,GO:0032555~purine ribonucleotide binding,GO:0032559~adenyl ribonucleotide binding,	IPR000719:Protein kinase, core,IPR017442:Serine/threonine protein kinase-related,
											AT4G15490	6	5.91448	6.23157	5.84584	3.98434	4.60924	3.4154	4.57465	5.15955	4.85026	5.68952	5.35266	4.92483	4.71591	5.31028	4.68114	4.21521	3.99672	3.9269	4.03883	4.58262	4.81334	5.00606	4.78375	misc_UDP_glucosyl_and_glucoronyl_transferases	Symbols__UGT84A3___UGT84A3__UDP_glycosyltransferase__sinapate_1_glucosyltransferase__transferase,_transferring_glycosyl_groups___chr4_8852698_8854545_REVERSE			GO:0035251~UDP-glucosyltransferase activity,GO:0046527~glucosyltransferase activity,GO:0050284~sinapate 1-glucosyltransferase activity,	IPR002213:UDP-glucuronosyl/UDP-glucosyltransferase,
											AT4G21960	6	7.2013	7.31639	7.50805	6.25076	6.50004	6.31995	6.48783	6.99504	7.32926	6.48134	7.18609	7.09616	6.32375	6.80518	7.03264	6.48361	6.74673	6.00049	5.9668	6.95473	6.60665	6.77999	6.67951	misc_peroxidases	Symbols__PRXR1___PRXR1__electron_carrier__heme_binding___peroxidase___chr4_11646174_11648462_REVERSE	GO:0000302~response to reactive oxygen species,GO:0006800~oxygen and reactive oxygen species metabolic process,GO:0006979~response to oxidative stress,GO:0010035~response to inorganic substance,GO:0033554~cellular response to stress,GO:0034599~cellular response to oxidative stress,GO:0034614~cellular response to reactive oxygen species,GO:0042542~response to hydrogen peroxide,GO:0042743~hydrogen …	GO:0005576~extracellular region,GO:0012505~endomembrane system,	GO:0004601~peroxidase activity,GO:0005506~iron ion binding,GO:0005509~calcium ion binding,GO:0009055~electron carrier activity,GO:0016209~antioxidant activity,GO:0016684~oxidoreductase activity, acting on peroxide as acceptor,GO:0020037~heme binding,GO:0043167~ion binding,GO:0043169~cation binding,GO:0046872~metal ion binding,GO:0046906~tetrapyrrole binding,GO:0046914~transition metal ion binding,	IPR000823:Plant peroxidase,IPR002016:Haem peroxidase, plant/fungal/bacterial,IPR019793:Peroxidases heam-ligand binding site,IPR019794:Peroxidase, active site,	ath00360:Phenylalanine metabolism,ath00680:Methane metabolism,ath00940:Phenylpropanoid biosynthesis,ath01061:Biosynthesis of phenylpropanoids,
											AT4G25490	6	5.46179	4.9399	5.18359	4.07731	4.18016	4.46192	3.76231	4.99623	5.31276	4.73095	5.15122	4.71667	4.03816	4.79207	4.00936	4.21521	4.10132	4.58105	4.22196	4.63344	4.07051	3.49704	4.04621	RNA_regulation_of_transcription_AP2_EREBP,_APETALA2_Ethylene_responsive_element_binding_protein_family	Symbols__CBF1,_DREB1B,_ATCBF1___CBF1__C_REPEAT_DRE_BINDING_FACTOR_1___DNA_binding___transcription_activator__transcription_factor___chr4_13021780_13022725_REVERSE	GO:0006350~transcription,GO:0006355~regulation of transcription, DNA-dependent,GO:0009266~response to temperature stimulus,GO:0009409~response to cold,GO:0009414~response to water deprivation,GO:0009415~response to water,GO:0009628~response to abiotic stimulus,GO:0009631~cold acclimation,GO:0045449~regulation of transcription,GO:0051252~regulation of RNA metabolic process,		GO:0003677~DNA binding,GO:0003700~transcription factor activity,GO:0016563~transcription activator activity,GO:0030528~transcription regulator activity,	IPR001471:Pathogenesis-related transcriptional factor and ERF, DNA-binding,
											AT4G38545	6	10.345	10.113	9.0079	8.46839	8.59821	7.7756	7.99949	9.27194	9.22916	10.2116	9.33386	8.70055	9.1563	7.59581	8.24701	7.78566	8.69884	6.80943	8.37984	8.14934	8.49273	9.17622	8.04693	micro_RNA,_natural_antisense_etc	other_RNA___chr4_18023022_18025287_REVERSE
											AT5G40350	6	6.22527	6.55987	5.55293	2.98119	3.66842	2.7183	3.87077	5.61668	3.8309	5.60995	3.67931	3.19993	1.97725	2.72213	1.97725	1.97725	3.61757	3.00603	3.56641	4.4177	4.16632	4.53409	1.97725	RNA_regulation_of_transcription_MYB_domain_transcription_factor_family	Symbols__MYB24,_AtMYB24___MYB24__myb_domain_protein_24___DNA_binding___transcription_factor___chr5_16138544_16141134_REVERSE	GO:0003006~reproductive developmental process,GO:0006355~regulation of transcription, DNA-dependent,GO:0009719~response to endogenous stimulus,GO:0009753~response to jasmonic acid stimulus,GO:0009791~post-embryonic development,GO:0009908~flower development,GO:0010033~response to organic substance,GO:0045449~regulation of transcription,GO:0048437~floral organ development,GO:0048438~floral whorl de…		GO:0003677~DNA binding,GO:0003700~transcription factor activity,GO:0030528~transcription regulator activity,	IPR001005:SANT, DNA-binding,IPR012287:Homeodomain-related,IPR014778:Myb, DNA-binding,IPR015495:Myb transcription factor,IPR017930:Myb-type HTH DNA-binding domain,
											AT5G47560	6	6.27375	6.44017	5.86774	5.00919	5.02886	4.53189	5.54264	6.0264	6.76359	6.16741	6.20002	6.01485	4.90273	5.62684	5.8155	3.93038	4.28828	4.4451	3.70274	5.99295	5.51852	5.794	6.24462	transport_unspecified_cations	Symbols__ATTDT,_ATSDAT,_TDT___TDT__TONOPLAST_DICARBOXYLATE_TRANSPORTER___malate_transmembrane_transporter__sodium_dicarboxylate_symporter___chr5_19287369_19290465_REVERSE	GO:0006811~ion transport,GO:0006812~cation transport,GO:0006814~sodium ion transport,GO:0006835~dicarboxylic acid transport,GO:0006873~cellular ion homeostasis,GO:0006885~regulation of pH,GO:0015672~monovalent inorganic cation transport,GO:0015740~C4-dicarboxylate transport,GO:0015743~malate transport,GO:0015849~organic acid transport,GO:0019725~cellular homeostasis,GO:0030001~metal ion transport…	GO:0005773~vacuole,GO:0016021~integral to membrane,GO:0031224~intrinsic to membrane,	GO:0005310~dicarboxylic acid transmembrane transporter activity,GO:0005343~organic acid:sodium symporter activity,GO:0008509~anion transmembrane transporter activity,GO:0015140~malate transmembrane transporter activity,GO:0015293~symporter activity,GO:0015294~solute:cation symporter activity,GO:0015296~anion:cation symporter activity,GO:0015370~solute:sodium symporter activity,GO:0015556~C4-dicar…	IPR001898:Sodium/sulphate symporter,
											AT5G67300	6	5.69416	5.38047	3.43562	3.77499	3.66842	3.57037	3.76231	3.84204	3.52215	5.08842	3.78384	3.89078	4.14429	3.241	3.71461	3.69719	4.28828	3.00603	3.41176	3.74548	3.25269	4.31213	3.01575	RNA_regulation_of_transcription_MYB_domain_transcription_factor_family	Symbols__ATMYBR1,_ATMYB44,_MYBR1___MYBR1__MYB_DOMAIN_PROTEIN_R1___DNA_binding___transcription_factor___chr5_26854022_26856006_FORWARD	GO:0006350~transcription,GO:0006355~regulation of transcription, DNA-dependent,GO:0006970~response to osmotic stress,GO:0007242~intracellular signaling cascade,GO:0009414~response to water deprivation,GO:0009415~response to water,GO:0009628~response to abiotic stimulus,GO:0009651~response to salt stress,GO:0009719~response to endogenous stimulus,GO:0009723~response to ethylene stimulus,GO:0009725…		GO:0003677~DNA binding,GO:0003700~transcription factor activity,GO:0030528~transcription regulator activity,	IPR001005:SANT, DNA-binding,IPR012287:Homeodomain-related,IPR014778:Myb, DNA-binding,IPR015495:Myb transcription factor,IPR017930:Myb-type HTH DNA-binding domain,
											AT1G54410	7	7.2013	6.8584	6.77217	8.54706	7.58946	8.13303	8.29255	7.37735	7.46386	7.29743	7.17735	3.52769	2.75981	1.97725	3.46864	2.71372	1.97725	3.22486	2.71631	1.97725	2.72929	3.07557	3.01575	stress_abiotic_unspecified	dehydrin_family_protein___chr1_20309775_20310767_REVERSE	GO:0009415~response to water,GO:0009628~response to abiotic stimulus,	GO:0009507~chloroplast,GO:0009536~plastid,		IPR000167:Dehydrin,
											AT1G67090	7	4.54601	4.08379	4.73086	5.53122	5.27727	5.58206	5.3117	4.76095	4.40644	5.202	4.63291	3.19993	3.3023	3.241	3.15189	3.81929	3.61757	3.00603	3.82514	3.92819	3.25269	2.62143	3.83195	PS_calvin_cyle_rubisco_small_subunit	Symbols__RBCS1A___RBCS1A__RIBULOSE_BISPHOSPHATE_CARBOXYLASE_SMALL_CHAIN_1A___copper_ion_binding___ribulose_bisphosphate_carboxylase___chr1_25048158_25049424_REVERSE	GO:0009266~response to temperature stimulus,GO:0009314~response to radiation,GO:0009409~response to cold,GO:0009416~response to light stimulus,GO:0009628~response to abiotic stimulus,GO:0009637~response to blue light,GO:0009639~response to red or far red light,GO:0009853~photorespiration,GO:0010114~response to red light,GO:0010218~response to far red light,GO:0015977~carbon utilization by fixatio…	GO:0005576~extracellular region,GO:0005840~ribosome,GO:0009507~chloroplast,GO:0009526~plastid envelope,GO:0009532~plastid stroma,GO:0009534~chloroplast thylakoid,GO:0009535~chloroplast thylakoid membrane,GO:0009536~plastid,GO:0009570~chloroplast stroma,GO:0009573~chloroplast ribulose bisphosphate carboxylase complex,GO:0009579~thylakoid,GO:0009941~chloroplast envelope,GO:0019898~extrinsic to memb…	GO:0005507~copper ion binding,GO:0016831~carboxy-lyase activity,GO:0016984~ribulose-bisphosphate carboxylase activity,GO:0043167~ion binding,GO:0043169~cation binding,GO:0046872~metal ion binding,GO:0046914~transition metal ion binding,	IPR000894:Ribulose bisphosphate carboxylase, small chain,	ath00630:Glyoxylate and dicarboxylate metabolism,ath00710:Carbon fixation in photosynthetic organisms,
											AT2G33830	7	5.40456	4.22561	5.03537	6.39418	5.67228	6.4833	5.79327	4.90683	4.89179	4.87595	5.28865	2.69699	2.75981	1.97725	2.66771	3.22727	1.97725	1.97725	1.97725	3.40529	1.97725	2.88099	3.01575	hormone_metabolism_auxin_induced_regulated_responsive_activated	dormancy_auxin_associated_family_protein___chr2_14309484_14310351_REVERSE				IPR008406:Dormancyauxin associated,IPR017441:Protein kinase, ATP binding site,
											AT2G34420	7	6.30518	6.14905	6.92569	8.85602	7.0876	7.6742	7.11528	6.2581	6.05255	5.85954	6.34768	3.78143	3.3023	3.71515	3.15189	4.21521	3.75739	3.22486	3.70274	3.92819	3.59231	3.70865	3.94361	PS_lightreaction_photosystem_II_LHC_II	Symbols__LHB1B2,_LHCB1_5___LHB1B2__chlorophyll_binding___chr2_14522524_14523568_REVERSE	GO:0006091~generation of precursor metabolites and energy,GO:0009765~photosynthesis, light harvesting,GO:0009769~photosynthesis, light harvesting in photosystem II,GO:0015979~photosynthesis,GO:0019684~photosynthesis, light reaction,	GO:0009507~chloroplast,GO:0009534~chloroplast thylakoid,GO:0009535~chloroplast thylakoid membrane,GO:0009536~plastid,GO:0009579~thylakoid,GO:0010287~plastoglobule,GO:0030076~light-harvesting complex,GO:0031090~organelle membrane,GO:0031976~plastid thylakoid,GO:0031984~organelle subcompartment,GO:0034357~photosynthetic membrane,GO:0042651~thylakoid membrane,GO:0044434~chloroplast part,GO:0044435~p…	GO:0016168~chlorophyll binding,GO:0046906~tetrapyrrole binding,	IPR001344:Chlorophyll A-B binding protein,	ath00196:Photosynthesis,
											AT2G45990	7	5.1138	4.81504	4.40267	6.1733	5.88546	6.04537	6.07095	5.46976	5.25077	5.71508	4.95807	5.18838	5.21481	4.79207	4.57096	4.82261	5.29239	5.1552	5.4754	4.8198	4.56282	5.30038	5.26129	not_assigned_unknown	unknown_protein___chr2_18919316_18921229_FORWARD		GO:0009507~chloroplast,GO:0009532~plastid stroma,GO:0009536~plastid,GO:0009570~chloroplast stroma,GO:0044434~chloroplast part,GO:0044435~plastid part,
											AT2G47170	7	5.48957	5.49237	4.68134	6.15326	6.96457	6.09119	7.12542	5.46976	4.62157	5.52568	4.46599	3.89078	3.49121	2.72213	3.71461	4.4492	5.81499	3.69404	4.13361	4.35793	4.16632	5.11116	4.99467	protein_postranslational_modification	Symbols__ARF1A1C___ARF1A1C__GTP_binding___phospholipase_activator__protein_binding___chr2_19366623_19368840_FORWARD	GO:0007242~intracellular signaling cascade,GO:0007264~small GTPase mediated signal transduction,GO:0008104~protein localization,GO:0015031~protein transport,GO:0016192~vesicle-mediated transport,GO:0045184~establishment of protein localization,	GO:0005768~endosome,GO:0005794~Golgi apparatus,GO:0005798~Golgi-associated vesicle,GO:0016023~cytoplasmic membrane-bounded vesicle,GO:0031410~cytoplasmic vesicle,GO:0031982~vesicle,GO:0031988~membrane-bounded vesicle,GO:0044431~Golgi apparatus part,	GO:0000166~nucleotide binding,GO:0005525~GTP binding,GO:0008047~enzyme activator activity,GO:0016004~phospholipase activator activity,GO:0017076~purine nucleotide binding,GO:0019001~guanyl nucleotide binding,GO:0032553~ribonucleotide binding,GO:0032555~purine ribonucleotide binding,GO:0032561~guanyl ribonucleotide binding,GO:0060229~lipase activator activity,	IPR005225:Small GTP-binding protein,IPR006688:ADP-ribosylation factor,IPR006689:ARF/SAR superfamily,
											AT3G23070	7	5.62084	5.0545	5.28535	6.13294	6.23515	6.13559	6.35612	5.58848	5.63667	5.58241	5.89285	5.18838	5.30515	5.18682	5.20433	4.58529	5.06433	3.9269	4.93557	4.98405	5.82906	5.75166	5.90201	not_assigned_unknown	RNA_binding___chr3_8203469_8207419_FORWARD	GO:0000373~Group II intron splicing,GO:0000375~RNA splicing, via transesterification reactions,GO:0000377~RNA splicing, via transesterification reactions with bulged adenosine as nucleophile,GO:0003006~reproductive developmental process,GO:0006396~RNA processing,GO:0008380~RNA splicing,GO:0009791~post-embryonic development,GO:0010154~fruit development,GO:0048316~seed development,GO:0048608~reprod…	GO:0009507~chloroplast,GO:0009536~plastid,	GO:0003723~RNA binding,	IPR001890:RNA-binding, CRM domain,
											AT3G50430	7	6.76659	6.90933	6.72512	8.39372	7.91945	8.06027	8.21403	6.5183	6.78542	6.91387	6.65527	6.80459	6.25796	6.67468	6.5704	7.33908	7.37792	7.33345	7.11602	6.73411	6.37851	7.32394	7.28356	not_assigned_unknown	unknown_p+AM87__chr3_18713697_18717409_FORWARD
											AT3G61470	7	5.04014	4.72509	5.55293	6.23179	6.02678	5.97377	5.89194	5.03888	4.57089	4.82928	4.5795	2.69699	1.97725	1.97725	1.97725	1.97725	1.97725	2.71224	3.01161	1.97725	1.97725	2.62143	2.71933	PS_lightreaction_photosystem_I_LHC_I	Symbols__LHCA2___LHCA2__chlorophyll_binding___chr3_22745653_22747282_FORWARD	GO:0006091~generation of precursor metabolites and energy,GO:0009765~photosynthesis, light harvesting,GO:0009768~photosynthesis, light harvesting in photosystem I,GO:0015979~photosynthesis,GO:0019684~photosynthesis, light reaction,	GO:0009507~chloroplast,GO:0009521~photosystem,GO:0009522~photosystem I,GO:0009534~chloroplast thylakoid,GO:0009535~chloroplast thylakoid membrane,GO:0009536~plastid,GO:0009579~thylakoid,GO:0009782~photosystem I antenna complex,GO:0030076~light-harvesting complex,GO:0031090~organelle membrane,GO:0031976~plastid thylakoid,GO:0031984~organelle subcompartment,GO:0034357~photosynthetic membrane,GO:004…	GO:0016168~chlorophyll binding,GO:0046906~tetrapyrrole binding,	IPR001344:Chlorophyll A-B binding protein,	ath00196:Photosynthesis,
											AT5G13130	7	3.65462	2.89989	4.27285	5.05361	4.83485	5.44705	5.4804	4.65438	4.85026	4.51031	4.40545	3.52769	2.75981	3.83824	3.5981	3.22727	3.27336	4.76258	3.70274	3.53018	4.2556	4.31213	3.01575	not_assigned_no_ontology	ATP_binding___chr5_4166622_4170517_FORWARD			GO:0000166~nucleotide binding,GO:0001882~nucleoside binding,GO:0001883~purine nucleoside binding,GO:0005524~ATP binding,GO:0017076~purine nucleotide binding,GO:0030554~adenyl nucleotide binding,GO:0032553~ribonucleotide binding,GO:0032555~purine ribonucleotide binding,GO:0032559~adenyl ribonucleotide binding,	IPR003594:ATP-binding region, ATPase-like,
											AT5G14550	7	6.64915	6.44017	6.26387	7.66047	7.84535	7.20888	7.47364	7.32736	7.38032	6.32468	7.29503	7.16824	5.81442	6.29471	7.30018	6.43187	6.42353	6.31711	6.96552	7.26071	7.21863	7.40774	8.00567	not_assigned_unknown	unknown_protein___chr5_4691006_4694055_REVERSE				IPR004949:Protein of unknown function DUF266, plant,
											AT1G78480	8	3.27378	3.26158	3.56271	4.76302	4.72665	4.59844	4.89822	4.34475	3.8309	4.00761	4.20548	4.65935	3.49121	4.23705	4.00936	5.07155	4.52717	5.11173	5.81197	4.94477	4.2556	3.60763	4.14123	secondary_metabolism_isoprenoids_terpenoids	prenyltransferase_squalene_oxidase_repeat_containing_protein___chr1_29525501_29526363_REVERSE		GO:0012505~endomembrane system,		IPR001330:Prenyltransferase/squalene oxidase,
											AT2G26692	8	6.67342	7.06118	7.25025	8.47645	8.51701	8.60777	8.43781	7.6388	7.49728	8.2222	7.46965	6.90447	7.40296	7.74043	7.58221	8.84473	8.91397	8.60357	8.77718	8.0841	7.93189	7.56202	7.79348	micro_RNA,_natural_antisense_etc	other_RNA___chr2_11350719_11351293_FORWARD
											AT2G34490	8	3.94164	3.52708	3.8778	5.29417	5.07343	4.59844	4.9455	3.61726	4.1502	4.09228	4.82793	4.08456	3.07119	3.42242	3.5981	4.82261	5.62831	4.64426	4.65613	4.29537	3.59231	4.18561	4.14123	misc_cytochrome_P450	Symbols__CYP710A2___CYP710A2__cytochrome_P450,_family_710,_subfamily_A,_polypeptide_2___C_22_sterol_desaturase__oxygen_binding___chr2_14535645_14537432_REVERSE	GO:0055114~oxidation reduction,	GO:0012505~endomembrane system,	GO:0000249~C-22 sterol desaturase activity,GO:0005506~iron ion binding,GO:0009055~electron carrier activity,GO:0016717~oxidoreductase activity, acting on paired donors, with oxidation of a pair of donors resulting in the reduction of molecular oxygen to two molecules of water,GO:0019825~oxygen binding,GO:0020037~heme binding,GO:0043167~ion binding,GO:0043169~cation binding,GO:0046872~metal ion bi…	IPR001128:Cytochrome P450,IPR002401:Cytochrome P450, E-class, group I,IPR017972:Cytochrome P450, conserved site,IPR017973:Cytochrome P450, C-terminal region,	ath00100:Steroid biosynthesis,ath01062:Biosynthesis of terpenoids and steroids,
											AT3G52230	8	3.85318	4.22561	4.33934	4.76302	5.15853	5.13101	5.4804	5.30587	4.62157	4.67902	4.63291	4.40248	4.49974	3.83824	4.17362	5.24309	4.73028	5.11173	5.2105	4.72976	4.49232	4.48193	4.53481	not_assigned_unknown	unknown_protein___chr3_19371213_19372687_FORWARD		GO:0009507~chloroplast,GO:0009526~plastid envelope,GO:0009527~plastid outer membrane,GO:0009534~chloroplast thylakoid,GO:0009535~chloroplast thylakoid membrane,GO:0009536~plastid,GO:0009579~thylakoid,GO:0009707~chloroplast outer membrane,GO:0009941~chloroplast envelope,GO:0019867~outer membrane,GO:0031090~organelle membrane,GO:0031967~organelle envelope,GO:0031968~organelle outer membrane,GO:0031…
											AT4G38770	8	5.07745	4.72509	5.28535	6.39418	6.13475	6.06846	6.71977	5.58848	5.63667	5.04843	5.11465	5.74436	5.39006	5.09807	5.74269	6.26447	6.89154	5.68458	6.06143	5.6982	5.5528	5.59272	5.08927	cell_wall_cell_wall_proteins_proline_rich_proteins	Symbols__PRP4,_ATPRP4___PRP4__PROLINE_RICH_PROTEIN_4____chr4_18096809_18098565_REVERSE		GO:0005618~cell wall,GO:0030312~external encapsulating structure,		IPR010616:Protein of unknown function DUF1210,
											AT5G49660	8	3.65462	3.92448	3.78159	4.65086	5.02886	4.38813	5.16056	4.7087	4.40644	4.73095	4.87268	4.40248	4.03816	3.95019	4.62716	4.03247	4.73028	4.81814	5.03332	5.35625	5.29338	4.53409	5.37781	signalling_receptor_kinases_leucine_rich_repeat_XI	leucine_rich_repeat_transmembrane_protein_kinase,_putative___chr5_20161206_20164729_REVERSE	GO:0006468~protein amino acid phosphorylation,GO:0006793~phosphorus metabolic process,GO:0006796~phosphate metabolic process,GO:0016310~phosphorylation,	GO:0012505~endomembrane system,	GO:0000166~nucleotide binding,GO:0001882~nucleoside binding,GO:0001883~purine nucleoside binding,GO:0004672~protein kinase activity,GO:0004674~protein serine/threonine kinase activity,GO:0005524~ATP binding,GO:0017076~purine nucleotide binding,GO:0030554~adenyl nucleotide binding,GO:0032553~ribonucleotide binding,GO:0032555~purine ribonucleotide binding,GO:0032559~adenyl ribonucleotide binding,	IPR000719:Protein kinase, core,IPR001611:Leucine-rich repeat,IPR006162:Phosphopantetheine attachment site,IPR008271:Serine/threonine protein kinase, active site,IPR013210:Leucine-rich repeat, N-terminal,IPR017441:Protein kinase, ATP binding site,IPR017442:Serine/threonine protein kinase-related,
