# Supplementary material for: Phytoplasma SAP11 effector destabilization of TCP transcription factors differentially impact development and defence of Arabidopsis versus maize
Source: PLoS Pathog. 2019 Sep 26;15(9):e1008035. doi: 10.1371/journal.ppat.1008035 (PMC6802841; doi:10.1371/journal.ppat.1008035)
Supplement: S4 Table — (XLSX) [file ppat.1008035.s017.xlsx]

## Sheet: Table S4
S4 Table: Sequence IDs of TCPs from Zea mays (Zm), Arabidopsis thaliana (At), Sorghum bicolor (Sb) and Oryza sativa (Os).
Zea mays (Zm) TCPs					Arabidopsis thaliana (At) TCPs
Class/group		Name	Sequence ID		Class/group		Name	Sequence ID
ClassI		ZmTCP15	GRMZM2G078077		ClassI		AtTCP6	GRMZM2G078077
		ZmTCP16	GRMZM2G003944				AtTCP7	GRMZM2G003944
		ZmTCP19	GRMZM2G445944				AtTCP8	GRMZM2G445944
		ZmTCP21	GRMZM2G142751				AtTCP9	GRMZM2G142751
		ZmTCP26	GRMZM2G113888				AtTCP11	GRMZM2G113888
		ZmTCP27	GRMZM2G096610				AtTCP14	GRMZM2G096610
		ZmTCP29	GRMZM2G465091				AtTCP15	GRMZM2G465091
		ZmTCP30	GRMZM2G092214				AtTCP16	GRMZM2G092214
		ZmTCP31	GRMZM2G093895				AtTCP19	GRMZM2G093895
		ZmTCP32	GRMZM2G178603				AtTCP20	GRMZM2G178603
		ZmTCP33	AC199782.5_FG003				AtTCP21	AC199782.5_FG003
		ZmTCP34	GRMZM2G034638				AtTCP22	GRMZM2G034638
		ZmTCP35	GRMZM2G107031				AtTCP23	GRMZM2G107031
		ZmTCP36	GRMZM2G077755		ClassII	CIN	AtTCP2	At4g18390
		ZmTCP37	GRMZM2G089638				AtTCP3	At1g53230
		ZmTCP38	GRMZM2G416524				AtTCP4	At3g15030
		ZmTCP39	AC213524.3_FG003				AtTCP5	At5g60970
ClassII	CIN	ZmTCP03	GRMZM2G115516				AtTCP13	At3g02150
		ZmTCP08	GRMZM2G020805				AtTCP10	At2g31070
		ZmTCP09	AC205574.3_FG006				AtTCP17	At5g08070
		ZmTCP10	GRMZM2G166946				AtTCP24	At1g30210
		ZmTCP17	GRMZM2G089361			CYC/ TB1	AtTCP1	At1g67260
		ZmTCP22	GRMZM2G120151				AtTCP12	At1g68800
		ZmTCP24	GRMZM2G015037				AtTCP18	At3g18550
		ZmTCP25	GRMZM2G035944
		ZmTCP40	GRMZM2G148022
		ZmTCP41	GRMZM2G180568
	CIN/CYC/TB1	ZmTCP01	GRMZM2G166687		Sorghum bicolor (Sb) TCPs
		ZmTCP04	AC234521.1_FG006		Class/group		Name	Sequence ID
		ZmTCP05	GRMZM2G110242		ClassI		SbTCP06	Sb02g030260
		ZmTCP06	GRMZM2G088440				SbTCP08	Sb03g013360
		ZmTCP07	GRMZM2G414114				SbTCP09	Sb03g019411
		ZmTCP11	GRMZM2G055024				SbTCP10	Sb03g019510
		ZmTCP12	GRMZM2G062711				SbTCP13	Sb03g044320
		ZmTCP13	GRMZM2G060319				SbTCP14	Sb04g026970
		ZmTCP14	GRMZM2G135461				SbTCP15	Sb04g027960
		ZmTCP20	GRMZM2G031905				SbTCP16	Sb04g038140
		ZmTCP23	GRMZM2G064628				SbTCP17	Sb05g004800
		ZmTCP28	GRMZM2G458087				SbTCP18	Sb06g002260
		ZmTCP42	GRMZM2G359599				SbTCP19	Sb06g016340
		ZmTCP43	GRMZM2G424261				SbTCP20	Sb06g023130
		ZmTCP44	GRMZM2G170232				SbTCP22	Sb08g004600
	CYC/ TB1	ZmTCP02	AC233950.1_FG002				SbTCP23	Sb08g004610
		ZmTCP18	AC190734.2_FG003				SbTCP24	Sb08g019710
							SbTCP26	Sb08g021725
							SbTCP28	Sb10g008030
					ClassII	CIN	SbTCP1	Sb01g006020
Oryza sativa (Os) TCPs							SbTCP3	Sb02g003070
Class/group		Name	Sequence ID				SbTCP4	Sb02g013020
ClassI		OsTCP03	Os01g69980				SbTCP7	Sb03g001940
		OsTCP04	Os02g42380				SbTCP11	Sb03g034918
		OsTCP05	Os02g51280				SbTCP12	Sb03g035350
		OsTCP09	Os04g11830				SbTCP25	Sb08g021690
		OsTCP10	Os04g44440				SbTCP27	Sb09g025340
		OsTCP12	Os06g12230			CYC/ TB1	SbTCP2	Sb01g010690
		OsTCP16	Os08g43160				SbTCP5	Sb02g024450
		OsTCP18	Os09g34950				SbTCP21	Sb07g021140
		OsTCP20	Os11g07460
		OsTCP22	Os12g07480
		OsTCP01	Os01g11550
		OsTCP02	Os01g55750
ClassII	CIN	OsTCP06	Os02g51310
		OsTCP08	Os03g57190
		OsTCP11	Os05g43760
		OsTCP13	Os07g04510
		OsTCP14	Os07g05720
		OsTCP21	Os12g02090
		OsTCP23	Os12g42190
	CYC/ TB1	OsTCP07	Os03g49880
		OsTCP15	Os08g33530
		OsTCP17	Os09g24480
