# Supplementary material for: Phytoplasma SAP11 effector destabilization of TCP transcription factors differentially impact development and defence of Arabidopsis versus maize
Source: PLoS Pathog. 2019 Sep 26;15(9):e1008035. doi: 10.1371/journal.ppat.1008035 (PMC6802841; doi:10.1371/journal.ppat.1008035)
Supplement: S5 Table — (XLSX) [file ppat.1008035.s018.xlsx]

## Sheet: Table S5
S5 Table: Alignment to SAP11 transgene, M. quadrilineatus transcriptome and Z. mays genome of RNA-seq data of M. quadrilineatus-exposed (+Mq) Z. mays shown in Fig. 7.
		Z. mays		SAP11 transgene		M. quadrilineatus
		Read mapping	Percentage	Read mapping		Read mapping
Sample	Total reads			aywb	mbsp	male	female
HiIIA #1	17868011	16672641	93.31	2	0	0	0
HiIIA #2	21040713	19675171	93.51	5	2	0	0
HiIIA #3	20431567	19052436	93.25	0	1	0	0
HiIIA #4	19062470	17825316	93.51	1	2	0	0
Ubi::FLAG-SAP11AYWB #1	20884429	19027803	91.11	1433	11	0	0
Ubi::FLAG-SAP11AYWB #2	17092818	15826240	92.59	817	19	0	0
Ubi::FLAG-SAP11AYWB #3	14181449	12727850	89.75	833	3	0	0
Ubi::FLAG-SAP11AYWB #4	15949874	14354887	90	1220	8	0	0
Ubi::FLAG-SAP11MBSP #1	20904198	19298756	92.32	1	3778	0	0
Ubi::FLAG-SAP11MBSP #2	18954116	17462427	92.13	4	2596	0	0
Ubi::FLAG-SAP11MBSP #4	20811223	19289923	92.69	2	2420	0	0
HiIIA #1 +Mq	15467239	13464232	87.05	5	1	70328	73984
HiIIA #2 +Mq	19766312	18528941	93.74	3	17	19636	20646
HiIIA #3 +Mq	18521278	17380367	93.84	0	1	12999	13350
HiIIA #4 +Mq	19216997	17841060	92.84	5	13	116875	123008
Ubi::FLAG-SAP11AYWB #1 +Mq	19485345	18094091	92.86	1186	6	44267	47243
Ubi::FLAG-SAP11AYWB #3 +Mq	20187449	18695597	92.61	2362	35	112704	118160
Ubi::FLAG-SAP11AYWB #4 +Mq	20976961	19495988	92.94	2258	1	113207	119366
Ubi::FLAG-SAP11MBSP #1 +Mq	23244725	20894683	89.89	10	2971	16255	16982
Ubi::FLAG-SAP11MBSP #2 +Mq	20927560	19027338	90.92	19	2999	29636	31584
Ubi::FLAG-SAP11MBSP #3 +Mq	21480100	19955012	92.9	1	3102	41213	42868
Ubi::FLAG-SAP11MBSP #4 +Mq	19983867	18610975	93.13	5	2693	52857	55695
