# Supplementary material for: Phytoplasma SAP11 effector destabilization of TCP transcription factors differentially impact development and defence of Arabidopsis versus maize
Source: PLoS Pathog. 2019 Sep 26;15(9):e1008035. doi: 10.1371/journal.ppat.1008035 (PMC6802841; doi:10.1371/journal.ppat.1008035)
Supplement: S6 Table — (XLSX) [file ppat.1008035.s019.xlsx]

## Sheet: Table S6
S6 Table: Alignment to SAP11 transgene, D. maidis transcriptome and Z. mays genome of RNA-seq data of D. maidis-exposed (+Dm) Z. mays shown in Fig. 7.
		Z. mays		SAP11 transgene		M. quadrilineatus
		Read mapping	Percentage	Read mapping		Read mapping
Sample	Total reads			aywb	mbsp	male	female
HiIIA #1	17868011	16672641	93.31	2	0	0	0
HiIIA #2	21040713	19675171	93.51	5	2	0	0
HiIIA #3	20431567	19052436	93.25	0	1	0	0
HiIIA #4	19062470	17825316	93.51	1	2	0	0
Ubi::FLAG-SAP11AYWB #1	20884429	19027803	91.11	1433	11	0	0
Ubi::FLAG-SAP11AYWB #2	17092818	15826240	92.59	817	19	0	0
Ubi::FLAG-SAP11AYWB #3	14181449	12727850	89.75	833	3	0	0
Ubi::FLAG-SAP11AYWB #4	15949874	14354887	90	1220	8	0	0
Ubi::FLAG-SAP11MBSP #1	20904198	19298756	92.32	1	3778	0	0
Ubi::FLAG-SAP11MBSP #2	18954116	17462427	92.13	4	2596	0	0
Ubi::FLAG-SAP11MBSP #4	20811223	19289923	92.69	2	2420	0	0
HiIIA #1 +Dm	23942719	19034462	79.5	1	29	92402	89183
HiIIA #2 +Dm	21516468	19489617	90.58	1	0	231203	189413
HiIIA #3 +Dm	20263424	17973657	88.7	1	0	87456	73944
HiIIA #4 +Dm	21804164	19244355	88.26	2	4	291871	250136
Ubi::FLAG-SAP11AYWB #1 +Dm	17225250	15011805	87.15	1272	1	317518	281968
Ubi::FLAG-SAP11AYWB #2 +Dm	21536343	19720829	91.57	2048	2	121820	105571
Ubi::FLAG-SAP11AYWB #3 +Dm	21584395	19479916	90.25	1951	5	248610	216798
Ubi::FLAG-SAP11MBSP #1 +Dm	18681899	17084597	91.45	2	2522	106587	89808
Ubi::FLAG-SAP11MBSP #2 +Dm	21241221	18346043	86.37	1	3498	198643	170518
Ubi::FLAG-SAP11MBSP #3 +Dm	17660645	16147128	91.43	0	3323	90925	77409
Ubi::FLAG-SAP11MBSP #4 +Dm	15492310	13786607	88.99	1	2775	89093	78249
